# Supplementary material for: 6-Fluoro-2-(4-meth­oxy­phen­yl)imidazo[2,1-b][1,3]benzothia­zole
Source: Acta Crystallogr Sect E Struct Rep Online. 2011 Nov 12;67(Pt 12):o3265–6. doi: 10.1107/S1600536811046666 (PMC3238924; doi:10.1107/S1600536811046666)
Supplement: Supplementary file 1 [file e-67-o3265-sup1.cif]

##############################################################################
#                                                                            #
# This CIF contains the data in a paper accepted for publication in          #
# Acta Crystallographica Section E. It conforms to the requirements of       #
# Notes for Authors for Acta Crystallographica Section E, and has been       #
# peer reviewed under the auspices of the IUCr Commission on Journals.       #
#                                                                            #
# Full details of the Crystallographic Information File format               #
# are given in the paper "The Crystallographic Information File (CIF):       #
# a New Standard Archive File for Crystallography" by S. R. Hall, F. H.      #
# Allen and I. D. Brown [Acta Cryst. (1991), A47, 655-685].                  #
#                                                                            #
# The current version of the core CIF dictionary is obtainable from          #
# ftp://ftp.iucr.org/pub/cif_core.dic.                                       #
#                                                                            #
# Software is freely available for graphical display of the structure(s)     #
# in this CIF. For information consult the CIF software page                 #
# http://www.iucr.org/resources/cif/software.                                #
#                                                                            #
# This file may be used for bona fide research purposes within the           #
# scientific community so long as proper attribution is given to the journal # 
# article from which it was obtained.                                        #
#                                                                            #
##############################################################################
data_global
_audit_creation_method     'form.cif (version 2.0)'
_journal_data_validation_number     ?
_journal_date_recd_electronic     2011-11-03
_journal_date_accepted     2011-11-05
_journal_name_full     'Acta Crystallographica, Section E'
_journal_year     2011
_journal_volume     67
_journal_issue     12
_journal_page_first     o3265
_journal_page_last     o3266
_journal_paper_category     QO
_journal_coeditor_code     BQ2315
_publ_contact_author_name     'Prof. Fun, Hoong-Kun'
_publ_contact_author_address
;
      X-ray Crystallography Unit
      School of Physics
      Universiti Sains Malaysia
      11800 USM, Penang
      MALAYSIA
;
_publ_contact_author_email     'hkfun@usm.my'
_publ_contact_author_fax     '604 6579150'
_publ_contact_author_phone     '604 6533652'
_publ_section_title
;
6-Fluoro-2-(4-methoxyphenyl)imidazo[2,1-<i>b</i>][1,3]benzothiazole
;
loop_
    _publ_author_name
    _publ_author_footnote
    _publ_author_address
    'Hoong-Kun Fun'
;
      Thomson Reuters Researcher ID: A-3561-2009.
;
;
      X-ray Crystallography Unit
      School of Physics
      Universiti Sains Malaysia
      11800 USM, Penang
      Malaysia
;
    'Madhukar Hemamalini' ?
;
      X-ray Crystallography Unit
      School of Physics
      Universiti Sains Malaysia
      11800 USM, Penang
      Malaysia
;
    'K. Umesha ' ?
;
      Department of Chemistry
      P. A. College of Engineering
      Nadupadavu
      Mangalore 574 153
      India
;
    'B. K. Sarojini' ?
;
      Department of Chemistry
      P. A. College of Engineering
      Nadupadavu
      Mangalore 574 153
      India
;
    'B. Narayana' ?
;
      Department of Chemistry
      Mangalore University
      Mangalagangotri
      Mangalore 574 199
      India
;
data_I
_audit_creation_method     SHELXL-97
_chemical_name_systematic
;
6-Fluoro-2-(4-methoxyphenyl)imidazo[2,1-<i>b</i>][1,3]benzothiazole
;
_chemical_name_common     ?
_chemical_formula_moiety     'C16 H11 F N2 O S'
_chemical_formula_sum     'C16 H11 F N2 O S'
_chemical_formula_iupac     'C16 H11 F N2 O S'
_chemical_formula_weight     298.33
_chemical_melting_point     ?
_symmetry_cell_setting     monoclinic
_symmetry_space_group_name_H-M     'P 21'
_symmetry_space_group_name_Hall     'P 2yb'
loop_
    _symmetry_equiv_pos_as_xyz
    'x, y, z'
    '-x, y+1/2, -z'
_cell_length_a     7.6120(13)
_cell_length_b     13.883(2)
_cell_length_c     13.049(2)
_cell_angle_alpha     90.00
_cell_angle_beta     105.117(3)
_cell_angle_gamma     90.00
_cell_volume     1331.3(4)
_cell_formula_units_Z     4
_cell_measurement_reflns_used     3518
_cell_measurement_theta_min     2.18
_cell_measurement_theta_max     23.48
_cell_measurement_temperature     296(2)
_exptl_crystal_description     block
_exptl_crystal_colour     colourless
_exptl_crystal_size_max     0.31
_exptl_crystal_size_mid     0.30
_exptl_crystal_size_min     0.13
_exptl_crystal_density_diffrn     1.488
_exptl_crystal_density_meas     ?
_exptl_crystal_density_method     'not measured'
_exptl_crystal_F_000     616
_exptl_absorpt_coefficient_mu     0.254
_exptl_absorpt_correction_type     multi-scan
_exptl_absorpt_process_details     '(SADABS; Bruker, 2009)'
_exptl_absorpt_correction_T_min     0.9260
_exptl_absorpt_correction_T_max     0.9667
_exptl_special_details     ?
_diffrn_ambient_temperature     296(2)
_diffrn_radiation_type     MoK\a
_diffrn_radiation_wavelength     0.71073
_diffrn_radiation_source     'fine-focus sealed tube'
_diffrn_radiation_monochromator     graphite
_diffrn_measurement_device_type
;
Bruker APEXII DUO CCD area-detector
;
_diffrn_measurement_method     '\f and \w'
_diffrn_detector_area_resol_mean     .
_diffrn_reflns_number     20506
_diffrn_reflns_av_R_equivalents     0.0514
_diffrn_reflns_av_sigmaI/netI     0.0701
_diffrn_reflns_theta_min     2.18
_diffrn_reflns_theta_max     30.00
_diffrn_reflns_theta_full     30.00
_diffrn_measured_fraction_theta_max     0.992
_diffrn_measured_fraction_theta_full     0.992
_diffrn_reflns_limit_h_min     -8
_diffrn_reflns_limit_h_max     10
_diffrn_reflns_limit_k_min     -19
_diffrn_reflns_limit_k_max     19
_diffrn_reflns_limit_l_min     -18
_diffrn_reflns_limit_l_max     18
_diffrn_standards_number     0
_diffrn_standards_interval_count     .
_diffrn_standards_interval_time     .
_diffrn_standards_decay_%     ?
_refine_special_details
;
 Refinement of F^2^ against ALL reflections.  The weighted R-factor wR and
 goodness of fit S are based on F^2^, conventional R-factors R are based
 on F, with F set to zero for negative F^2^. The threshold expression of
 F^2^ > 2\s(F^2^) is used only for calculating R-factors(gt) etc. and is
 not relevant to the choice of reflections for refinement.  R-factors based
 on F^2^ are statistically about twice as large as those based on F, and R-
 factors based on ALL data will be even larger.
;
_reflns_number_total     7656
_reflns_number_gt     4268
_reflns_threshold_expression     I>2\s(I)
_refine_ls_structure_factor_coef     Fsqd
_refine_ls_matrix_type     full
_refine_ls_R_factor_all     0.1186
_refine_ls_R_factor_gt     0.0514
_refine_ls_wR_factor_gt     0.0943
_refine_ls_wR_factor_ref     0.1164
_refine_ls_goodness_of_fit_ref     0.998
_refine_ls_restrained_S_all     0.997
_refine_ls_number_reflns     7656
_refine_ls_number_parameters     381
_refine_ls_number_restraints     1
_refine_ls_hydrogen_treatment     constr
_refine_ls_weighting_scheme     calc
_refine_ls_weighting_details
         'calc w=1/[\s^2^(Fo^2^)+(0.0433P)^2^+0.0628P] where P=(Fo^2^+2Fc^2^)/3'
_atom_sites_solution_hydrogens     geom
_atom_sites_solution_primary     direct
_atom_sites_solution_secondary     difmap
_refine_ls_shift/su_max     0.001
_refine_ls_shift/su_mean     0.000
_refine_diff_density_max     0.240
_refine_diff_density_min     -0.245
_refine_ls_extinction_method     none
_refine_ls_extinction_coef     ?
_refine_ls_abs_structure_details     'Flack (1983), 3649 Friedel pairs'
_refine_ls_abs_structure_Flack     0.00(8)
loop_
    _atom_type_symbol
    _atom_type_description
    _atom_type_scat_dispersion_real
    _atom_type_scat_dispersion_imag
    _atom_type_scat_source
    'C' 'C' 0.0033 0.0016
                         'International Tables Vol C Tables 4.2.6.8 and 6.1.1.4'
    'H' 'H' 0.0000 0.0000
                         'International Tables Vol C Tables 4.2.6.8 and 6.1.1.4'
    'N' 'N' 0.0061 0.0033
                         'International Tables Vol C Tables 4.2.6.8 and 6.1.1.4'
    'O' 'O' 0.0106 0.0060
                         'International Tables Vol C Tables 4.2.6.8 and 6.1.1.4'
    'F' 'F' 0.0171 0.0103
                         'International Tables Vol C Tables 4.2.6.8 and 6.1.1.4'
    'S' 'S' 0.1246 0.1234
                         'International Tables Vol C Tables 4.2.6.8 and 6.1.1.4'
_computing_data_collection     'APEX2 (Bruker, 2009)'
_computing_cell_refinement     'SAINT (Bruker, 2009)'
_computing_data_reduction     'SAINT (Bruker, 2009)'
_computing_structure_solution     'SHELXTL (Sheldrick, 2008)'
_computing_structure_refinement     'SHELXTL (Sheldrick, 2008)'
_computing_molecular_graphics     'SHELXTL (Sheldrick, 2008)'
_computing_publication_material
                             'SHELXTL (Sheldrick, 2008) and PLATON (Spek, 2009)'
loop_
    _atom_site_type_symbol
    _atom_site_label
    _atom_site_fract_x
    _atom_site_fract_y
    _atom_site_fract_z
    _atom_site_U_iso_or_equiv
    _atom_site_adp_type
    _atom_site_calc_flag
    _atom_site_refinement_flags
    _atom_site_occupancy
    _atom_site_symmetry_multiplicity
    _atom_site_disorder_assembly
    _atom_site_disorder_group
    S S1A 0.85944(11) 1.02159(6) 0.83180(6) 0.0574(2) Uani d . 1 1 . .
    F F1A 1.5287(3) 0.92386(17) 0.98451(18) 0.0787(7) Uani d . 1 1 . .
    O O1A 0.1100(4) 0.95521(17) 0.15032(18) 0.0642(7) Uani d . 1 1 . .
    N N1A 0.9233(4) 0.96545(17) 0.65606(19) 0.0406(6) Uani d . 1 1 . .
    N N2A 0.6279(4) 1.00305(19) 0.62596(19) 0.0499(7) Uani d . 1 1 . .
    C C1A 0.8431(5) 0.9457(2) 0.5494(2) 0.0447(8) Uani d . 1 1 . .
    H H1AA 0.8999 0.9213 0.4999 0.054 Uiso calc R 1 1 . .
    C C2A 1.0919(5) 0.9560(2) 0.7307(3) 0.0416(8) Uani d . 1 1 . .
    C C3A 1.2520(5) 0.9211(2) 0.7145(3) 0.0462(8) Uani d . 1 1 . .
    H H3AA 1.2599 0.9045 0.6468 0.055 Uiso calc R 1 1 . .
    C C4A 1.4000(5) 0.9111(2) 0.8010(3) 0.0517(9) Uani d . 1 1 . .
    H H4AA 1.5099 0.8876 0.7927 0.062 Uiso calc R 1 1 . .
    C C5A 1.3830(5) 0.9365(2) 0.9004(3) 0.0529(9) Uani d . 1 1 . .
    C C6A 1.2256(5) 0.9728(3) 0.9189(3) 0.0513(9) Uani d . 1 1 . .
    H H6AA 1.2195 0.9902 0.9867 0.062 Uiso calc R 1 1 . .
    C C7A 1.0774(5) 0.9822(2) 0.8322(2) 0.0448(7) Uani d . 1 1 . .
    C C8A 0.7857(5) 0.9987(2) 0.6965(3) 0.0475(8) Uani d . 1 1 . .
    C C9A 0.6656(5) 0.9695(2) 0.5327(3) 0.0442(8) Uani d . 1 1 . .
    C C10A 0.5183(4) 0.9645(2) 0.4339(2) 0.0419(7) Uani d . 1 1 . .
    C C11A 0.5515(5) 0.9338(2) 0.3389(3) 0.0512(9) Uani d . 1 1 . .
    H H11A 0.6680 0.9147 0.3376 0.061 Uiso calc R 1 1 . .
    C C12A 0.4119(5) 0.9315(2) 0.2468(3) 0.0535(9) Uani d . 1 1 . .
    H H12A 0.4354 0.9107 0.1840 0.064 Uiso calc R 1 1 . .
    C C13A 0.2379(5) 0.9599(2) 0.2466(2) 0.0469(8) Uani d . 1 1 . .
    C C14A 0.2027(5) 0.9902(2) 0.3400(2) 0.0489(8) Uani d . 1 1 . .
    H H14A 0.0862 1.0094 0.3410 0.059 Uiso calc R 1 1 . .
    C C15A 0.3434(5) 0.9915(2) 0.4323(2) 0.0485(8) Uani d . 1 1 . .
    H H15A 0.3189 1.0113 0.4952 0.058 Uiso calc R 1 1 . .
    C C16A -0.0712(5) 0.9810(3) 0.1471(3) 0.0736(11) Uani d . 1 1 . .
    H H16A -0.1439 0.9797 0.0749 0.110 Uiso calc R 1 1 . .
    H H16B -0.0730 1.0446 0.1755 0.110 Uiso calc R 1 1 . .
    H H16C -0.1196 0.9361 0.1886 0.110 Uiso calc R 1 1 . .
    S S1B 0.44615(11) 0.65085(6) 0.87504(6) 0.0551(2) Uani d . 1 1 . .
    F F1B 1.1185(3) 0.74352(15) 1.02571(15) 0.0727(6) Uani d . 1 1 . .
    O O1B -0.3004(4) 0.72079(18) 0.19408(19) 0.0642(7) Uani d . 1 1 . .
    N N1B 0.5109(4) 0.70099(17) 0.6977(2) 0.0420(7) Uani d . 1 1 . .
    N N2B 0.2174(4) 0.6637(2) 0.6678(2) 0.0471(7) Uani d . 1 1 . .
    C C1B 0.4345(5) 0.7183(2) 0.5919(2) 0.0449(8) Uani d . 1 1 . .
    H H1BA 0.4932 0.7411 0.5425 0.054 Uiso calc R 1 1 . .
    C C2B 0.6794(4) 0.71310(19) 0.7725(2) 0.0379(7) Uani d . 1 1 . .
    C C3B 0.8426(5) 0.7428(2) 0.7558(3) 0.0450(8) Uani d . 1 1 . .
    H H3BA 0.8528 0.7565 0.6878 0.054 Uiso calc R 1 1 . .
    C C4B 0.9899(5) 0.7517(2) 0.8425(3) 0.0496(8) Uani d . 1 1 . .
    H H4BA 1.1021 0.7708 0.8336 0.060 Uiso calc R 1 1 . .
    C C5B 0.9712(5) 0.7326(2) 0.9415(3) 0.0500(9) Uani d . 1 1 . .
    C C6B 0.8146(5) 0.7013(2) 0.9615(2) 0.0496(8) Uani d . 1 1 . .
    H H6BA 0.8072 0.6879 1.0301 0.060 Uiso calc R 1 1 . .
    C C7B 0.6651(4) 0.6903(2) 0.8739(2) 0.0427(8) Uani d . 1 1 . .
    C C8B 0.3730(4) 0.6691(2) 0.7379(2) 0.0444(7) Uani d . 1 1 . .
    C C9B 0.2543(5) 0.6953(2) 0.5740(2) 0.0417(8) Uani d . 1 1 . .
    C C10B 0.1091(5) 0.7020(2) 0.4758(3) 0.0423(8) Uani d . 1 1 . .
    C C11B 0.1394(5) 0.7359(2) 0.3813(2) 0.0506(8) Uani d . 1 1 . .
    H H11B 0.2560 0.7550 0.3802 0.061 Uiso calc R 1 1 . .
    C C12B 0.0013(5) 0.7417(3) 0.2897(3) 0.0554(9) Uani d . 1 1 . .
    H H12B 0.0248 0.7652 0.2279 0.066 Uiso calc R 1 1 . .
    C C13B -0.1737(5) 0.7124(2) 0.2892(2) 0.0472(8) Uani d . 1 1 . .
    C C14B -0.2083(5) 0.6788(2) 0.3807(3) 0.0505(9) Uani d . 1 1 . .
    H H14B -0.3251 0.6595 0.3811 0.061 Uiso calc R 1 1 . .
    C C15B -0.0671(5) 0.6739(2) 0.4732(2) 0.0489(8) Uani d . 1 1 . .
    H H15B -0.0915 0.6512 0.5351 0.059 Uiso calc R 1 1 . .
    C C16B -0.4794(5) 0.6850(3) 0.1868(3) 0.0671(10) Uani d . 1 1 . .
    H H16D -0.5526 0.6914 0.1151 0.101 Uiso calc R 1 1 . .
    H H16E -0.5333 0.7213 0.2334 0.101 Uiso calc R 1 1 . .
    H H16F -0.4724 0.6184 0.2071 0.101 Uiso calc R 1 1 . .
loop_
    _atom_site_aniso_label
    _atom_site_aniso_U_11
    _atom_site_aniso_U_22
    _atom_site_aniso_U_33
    _atom_site_aniso_U_12
    _atom_site_aniso_U_13
    _atom_site_aniso_U_23
    S1A 0.0490(6) 0.0787(6) 0.0442(5) 0.0094(4) 0.0113(4) -0.0105(4)
    F1A 0.0579(17) 0.1000(16) 0.0651(15) 0.0116(13) -0.0074(12) -0.0116(12)
    O1A 0.0589(18) 0.0840(17) 0.0428(13) 0.0008(14) 0.0007(12) -0.0052(12)
    N1A 0.0385(18) 0.0436(14) 0.0396(15) 0.0029(12) 0.0104(12) 0.0004(12)
    N2A 0.0422(17) 0.0633(18) 0.0431(14) 0.0056(14) 0.0093(12) -0.0042(12)
    C1A 0.053(2) 0.0441(17) 0.0376(17) -0.0003(14) 0.0128(15) 0.0002(12)
    C2A 0.045(2) 0.0360(16) 0.0452(18) 0.0008(15) 0.0144(15) 0.0016(13)
    C3A 0.050(2) 0.0409(16) 0.0503(19) 0.0022(15) 0.0175(17) -0.0004(14)
    C4A 0.041(2) 0.0457(18) 0.068(3) 0.0004(16) 0.0143(19) -0.0006(16)
    C5A 0.047(2) 0.053(2) 0.053(2) -0.0049(16) 0.0036(17) -0.0041(15)
    C6A 0.052(2) 0.055(2) 0.0446(19) -0.0062(17) 0.0102(16) -0.0063(16)
    C7A 0.049(2) 0.0423(16) 0.0439(18) -0.0001(15) 0.0130(15) -0.0045(14)
    C8A 0.043(2) 0.054(2) 0.0478(19) 0.0048(16) 0.0155(15) -0.0044(15)
    C9A 0.047(2) 0.0408(16) 0.0464(19) -0.0011(15) 0.0158(17) 0.0000(14)
    C10A 0.046(2) 0.0383(15) 0.0397(17) -0.0018(14) 0.0077(14) 0.0010(13)
    C11A 0.050(2) 0.056(2) 0.048(2) 0.0050(16) 0.0141(17) 0.0003(16)
    C12A 0.058(3) 0.064(2) 0.0387(18) 0.0004(17) 0.0125(17) -0.0032(15)
    C13A 0.049(2) 0.0462(16) 0.0408(18) -0.0026(16) 0.0035(16) 0.0037(14)
    C14A 0.045(2) 0.0543(19) 0.0470(18) 0.0061(15) 0.0106(15) -0.0025(14)
    C15A 0.052(2) 0.0525(19) 0.0405(18) -0.0007(15) 0.0112(16) -0.0036(14)
    C16A 0.052(3) 0.094(3) 0.064(2) 0.005(2) -0.0045(18) 0.001(2)
    S1B 0.0432(5) 0.0785(6) 0.0425(4) -0.0067(4) 0.0093(4) 0.0115(4)
    F1B 0.0498(13) 0.0932(14) 0.0636(13) -0.0094(11) -0.0058(10) 0.0097(12)
    O1B 0.0554(18) 0.0845(18) 0.0456(13) -0.0021(14) 0.0009(12) 0.0108(13)
    N1B 0.0400(18) 0.0464(15) 0.0398(15) -0.0022(12) 0.0106(13) -0.0020(12)
    N2B 0.0417(17) 0.0549(16) 0.0433(14) -0.0053(14) 0.0085(12) 0.0012(13)
    C1B 0.051(2) 0.0484(18) 0.0355(16) -0.0038(15) 0.0121(15) 0.0004(13)
    C2B 0.0339(19) 0.0384(15) 0.0403(16) 0.0028(13) 0.0077(13) -0.0004(12)
    C3B 0.044(2) 0.0478(17) 0.0433(18) 0.0049(15) 0.0117(16) 0.0020(15)
    C4B 0.045(2) 0.0444(17) 0.062(2) -0.0003(14) 0.0171(17) 0.0073(15)
    C5B 0.041(2) 0.0504(18) 0.051(2) 0.0024(16) -0.0016(16) 0.0024(16)
    C6B 0.047(2) 0.0557(18) 0.0439(17) 0.0006(15) 0.0078(15) 0.0057(14)
    C7B 0.038(2) 0.0452(17) 0.0450(18) 0.0004(14) 0.0106(15) 0.0011(14)
    C8B 0.045(2) 0.0483(17) 0.0424(17) -0.0028(15) 0.0157(15) 0.0026(14)
    C9B 0.045(2) 0.0432(16) 0.0373(17) -0.0023(14) 0.0109(15) -0.0033(13)
    C10B 0.044(2) 0.0404(16) 0.0413(17) -0.0024(14) 0.0083(15) -0.0021(13)
    C11B 0.046(2) 0.0609(19) 0.0445(18) -0.0049(16) 0.0112(16) 0.0048(16)
    C12B 0.059(3) 0.065(2) 0.0424(19) -0.0071(19) 0.0131(17) 0.0091(18)
    C13B 0.052(2) 0.0453(17) 0.0399(17) 0.0036(15) 0.0037(15) 0.0005(13)
    C14B 0.041(2) 0.061(2) 0.049(2) -0.0031(16) 0.0096(16) -0.0005(16)
    C15B 0.051(2) 0.0530(18) 0.0424(17) -0.0059(15) 0.0106(15) 0.0026(14)
    C16B 0.048(2) 0.081(3) 0.060(2) 0.0003(19) -0.0078(17) -0.0053(18)
_geom_special_details
;
 All s.u.'s (except the s.u. in the dihedral angle between two l.s. planes)
 are estimated using the full covariance matrix.  The cell s.u.'s are taken
 into account individually in the estimation of s.u.'s in distances, angles
 and torsion angles; correlations between s.u.'s in cell parameters are only
 used when they are defined by crystal symmetry.  An approximate (isotropic)
 treatment of cell s.u.'s is used for estimating s.u.'s involving l.s. planes.
;
loop_
    _geom_bond_atom_site_label_1
    _geom_bond_atom_site_label_2
    _geom_bond_site_symmetry_2
    _geom_bond_distance
    _geom_bond_publ_flag
    S1A C8A . 1.737(4) ?
    S1A C7A . 1.746(3) ?
    F1A C5A . 1.353(4) ?
    O1A C13A . 1.376(4) ?
    O1A C16A . 1.415(4) ?
    N1A C8A . 1.369(4) ?
    N1A C1A . 1.394(4) ?
    N1A C2A . 1.400(4) ?
    N2A C8A . 1.311(4) ?
    N2A C9A . 1.401(4) ?
    C1A C9A . 1.352(5) ?
    C1A H1AA . 0.9300 ?
    C2A C3A . 1.378(5) ?
    C2A C7A . 1.405(4) ?
    C3A C4A . 1.379(4) ?
    C3A H3AA . 0.9300 ?
    C4A C5A . 1.382(5) ?
    C4A H4AA . 0.9300 ?
    C5A C6A . 1.378(5) ?
    C6A C7A . 1.380(4) ?
    C6A H6AA . 0.9300 ?
    C9A C10A . 1.473(4) ?
    C10A C15A . 1.378(4) ?
    C10A C11A . 1.394(4) ?
    C11A C12A . 1.382(4) ?
    C11A H11A . 0.9300 ?
    C12A C13A . 1.381(5) ?
    C12A H12A . 0.9300 ?
    C13A C14A . 1.379(4) ?
    C14A C15A . 1.388(4) ?
    C14A H14A . 0.9300 ?
    C15A H15A . 0.9300 ?
    C16A H16A . 0.9600 ?
    C16A H16B . 0.9600 ?
    C16A H16C . 0.9600 ?
    S1B C8B . 1.748(3) ?
    S1B C7B . 1.758(3) ?
    F1B C5B . 1.359(3) ?
    O1B C13B . 1.364(3) ?
    O1B C16B . 1.430(4) ?
    N1B C8B . 1.364(4) ?
    N1B C1B . 1.373(4) ?
    N1B C2B . 1.405(3) ?
    N2B C8B . 1.296(4) ?
    N2B C9B . 1.396(4) ?
    C1B C9B . 1.368(4) ?
    C1B H1BA . 0.9300 ?
    C2B C3B . 1.379(4) ?
    C2B C7B . 1.392(4) ?
    C3B C4B . 1.375(4) ?
    C3B H3BA . 0.9300 ?
    C4B C5B . 1.362(5) ?
    C4B H4BA . 0.9300 ?
    C5B C6B . 1.357(5) ?
    C6B C7B . 1.396(4) ?
    C6B H6BA . 0.9300 ?
    C9B C10B . 1.461(4) ?
    C10B C15B . 1.389(5) ?
    C10B C11B . 1.394(4) ?
    C11B C12B . 1.372(4) ?
    C11B H11B . 0.9300 ?
    C12B C13B . 1.391(5) ?
    C12B H12B . 0.9300 ?
    C13B C14B . 1.370(4) ?
    C14B C15B . 1.393(4) ?
    C14B H14B . 0.9300 ?
    C15B H15B . 0.9300 ?
    C16B H16D . 0.9600 ?
    C16B H16E . 0.9600 ?
    C16B H16F . 0.9600 ?
loop_
    _geom_angle_atom_site_label_1
    _geom_angle_atom_site_label_2
    _geom_angle_atom_site_label_3
    _geom_angle_site_symmetry_1
    _geom_angle_site_symmetry_3
    _geom_angle
    _geom_angle_publ_flag
    C8A S1A C7A . . 90.01(16) ?
    C13A O1A C16A . . 117.9(3) ?
    C8A N1A C1A . . 105.7(3) ?
    C8A N1A C2A . . 114.7(3) ?
    C1A N1A C2A . . 139.4(3) ?
    C8A N2A C9A . . 103.7(3) ?
    C9A C1A N1A . . 105.8(3) ?
    C9A C1A H1AA . . 127.1 ?
    N1A C1A H1AA . . 127.1 ?
    C3A C2A N1A . . 127.8(3) ?
    C3A C2A C7A . . 121.7(3) ?
    N1A C2A C7A . . 110.4(3) ?
    C2A C3A C4A . . 118.5(3) ?
    C2A C3A H3AA . . 120.8 ?
    C4A C3A H3AA . . 120.8 ?
    C3A C4A C5A . . 119.1(3) ?
    C3A C4A H4AA . . 120.5 ?
    C5A C4A H4AA . . 120.5 ?
    F1A C5A C6A . . 118.2(3) ?
    F1A C5A C4A . . 118.0(3) ?
    C6A C5A C4A . . 123.8(3) ?
    C5A C6A C7A . . 117.0(3) ?
    C5A C6A H6AA . . 121.5 ?
    C7A C6A H6AA . . 121.5 ?
    C6A C7A C2A . . 120.0(3) ?
    C6A C7A S1A . . 127.2(2) ?
    C2A C7A S1A . . 112.7(2) ?
    N2A C8A N1A . . 113.5(3) ?
    N2A C8A S1A . . 134.4(2) ?
    N1A C8A S1A . . 112.1(3) ?
    C1A C9A N2A . . 111.3(3) ?
    C1A C9A C10A . . 129.0(3) ?
    N2A C9A C10A . . 119.6(3) ?
    C15A C10A C11A . . 117.9(3) ?
    C15A C10A C9A . . 120.8(3) ?
    C11A C10A C9A . . 121.3(3) ?
    C12A C11A C10A . . 120.2(3) ?
    C12A C11A H11A . . 119.9 ?
    C10A C11A H11A . . 119.9 ?
    C13A C12A C11A . . 121.0(3) ?
    C13A C12A H12A . . 119.5 ?
    C11A C12A H12A . . 119.5 ?
    O1A C13A C14A . . 124.5(3) ?
    O1A C13A C12A . . 116.0(3) ?
    C14A C13A C12A . . 119.5(3) ?
    C13A C14A C15A . . 119.1(3) ?
    C13A C14A H14A . . 120.4 ?
    C15A C14A H14A . . 120.4 ?
    C10A C15A C14A . . 122.2(3) ?
    C10A C15A H15A . . 118.9 ?
    C14A C15A H15A . . 118.9 ?
    O1A C16A H16A . . 109.5 ?
    O1A C16A H16B . . 109.5 ?
    H16A C16A H16B . . 109.5 ?
    O1A C16A H16C . . 109.5 ?
    H16A C16A H16C . . 109.5 ?
    H16B C16A H16C . . 109.5 ?
    C8B S1B C7B . . 89.75(16) ?
    C13B O1B C16B . . 117.8(3) ?
    C8B N1B C1B . . 106.1(3) ?
    C8B N1B C2B . . 115.2(2) ?
    C1B N1B C2B . . 138.4(3) ?
    C8B N2B C9B . . 104.2(3) ?
    C9B C1B N1B . . 105.9(3) ?
    C9B C1B H1BA . . 127.1 ?
    N1B C1B H1BA . . 127.1 ?
    C3B C2B C7B . . 121.0(3) ?
    C3B C2B N1B . . 128.5(3) ?
    C7B C2B N1B . . 110.4(3) ?
    C4B C3B C2B . . 118.1(3) ?
    C4B C3B H3BA . . 120.9 ?
    C2B C3B H3BA . . 120.9 ?
    C5B C4B C3B . . 119.9(3) ?
    C5B C4B H4BA . . 120.1 ?
    C3B C4B H4BA . . 120.1 ?
    C6B C5B F1B . . 117.5(3) ?
    C6B C5B C4B . . 124.0(3) ?
    F1B C5B C4B . . 118.5(3) ?
    C5B C6B C7B . . 116.5(3) ?
    C5B C6B H6BA . . 121.7 ?
    C7B C6B H6BA . . 121.7 ?
    C2B C7B C6B . . 120.3(3) ?
    C2B C7B S1B . . 112.9(2) ?
    C6B C7B S1B . . 126.8(2) ?
    N2B C8B N1B . . 113.6(3) ?
    N2B C8B S1B . . 134.6(2) ?
    N1B C8B S1B . . 111.7(2) ?
    C1B C9B N2B . . 110.2(3) ?
    C1B C9B C10B . . 129.1(3) ?
    N2B C9B C10B . . 120.7(3) ?
    C15B C10B C11B . . 117.1(3) ?
    C15B C10B C9B . . 120.5(3) ?
    C11B C10B C9B . . 122.4(3) ?
    C12B C11B C10B . . 121.6(3) ?
    C12B C11B H11B . . 119.2 ?
    C10B C11B H11B . . 119.2 ?
    C11B C12B C13B . . 120.2(3) ?
    C11B C12B H12B . . 119.9 ?
    C13B C12B H12B . . 119.9 ?
    O1B C13B C14B . . 124.8(3) ?
    O1B C13B C12B . . 115.4(3) ?
    C14B C13B C12B . . 119.8(3) ?
    C13B C14B C15B . . 119.4(3) ?
    C13B C14B H14B . . 120.3 ?
    C15B C14B H14B . . 120.3 ?
    C10B C15B C14B . . 122.0(3) ?
    C10B C15B H15B . . 119.0 ?
    C14B C15B H15B . . 119.0 ?
    O1B C16B H16D . . 109.5 ?
    O1B C16B H16E . . 109.5 ?
    H16D C16B H16E . . 109.5 ?
    O1B C16B H16F . . 109.5 ?
    H16D C16B H16F . . 109.5 ?
    H16E C16B H16F . . 109.5 ?
loop_
    _geom_torsion_atom_site_label_1
    _geom_torsion_atom_site_label_2
    _geom_torsion_atom_site_label_3
    _geom_torsion_atom_site_label_4
    _geom_torsion_site_symmetry_1
    _geom_torsion_site_symmetry_2
    _geom_torsion_site_symmetry_3
    _geom_torsion_site_symmetry_4
    _geom_torsion
    _geom_torsion_publ_flag
    C8A N1A C1A C9A . . . . 0.9(3) ?
    C2A N1A C1A C9A . . . . 176.0(3) ?
    C8A N1A C2A C3A . . . . 177.2(3) ?
    C1A N1A C2A C3A . . . . 2.4(5) ?
    C8A N1A C2A C7A . . . . 1.0(3) ?
    C1A N1A C2A C7A . . . . -173.8(3) ?
    N1A C2A C3A C4A . . . . -175.2(3) ?
    C7A C2A C3A C4A . . . . 0.6(4) ?
    C2A C3A C4A C5A . . . . -0.1(4) ?
    C3A C4A C5A F1A . . . . 178.4(3) ?
    C3A C4A C5A C6A . . . . -0.8(5) ?
    F1A C5A C6A C7A . . . . -178.1(3) ?
    C4A C5A C6A C7A . . . . 1.1(5) ?
    C5A C6A C7A C2A . . . . -0.6(4) ?
    C5A C6A C7A S1A . . . . 177.5(3) ?
    C3A C2A C7A C6A . . . . -0.3(4) ?
    N1A C2A C7A C6A . . . . 176.2(3) ?
    C3A C2A C7A S1A . . . . -178.6(2) ?
    N1A C2A C7A S1A . . . . -2.1(3) ?
    C8A S1A C7A C6A . . . . -176.1(3) ?
    C8A S1A C7A C2A . . . . 2.1(2) ?
    C9A N2A C8A N1A . . . . 0.4(3) ?
    C9A N2A C8A S1A . . . . -176.8(3) ?
    C1A N1A C8A N2A . . . . -0.8(3) ?
    C2A N1A C8A N2A . . . . -177.3(2) ?
    C1A N1A C8A S1A . . . . 177.0(2) ?
    C2A N1A C8A S1A . . . . 0.5(3) ?
    C7A S1A C8A N2A . . . . 175.8(3) ?
    C7A S1A C8A N1A . . . . -1.4(2) ?
    N1A C1A C9A N2A . . . . -0.7(3) ?
    N1A C1A C9A C10A . . . . 179.1(3) ?
    C8A N2A C9A C1A . . . . 0.2(3) ?
    C8A N2A C9A C10A . . . . -179.6(3) ?
    C1A C9A C10A C15A . . . . 179.6(3) ?
    N2A C9A C10A C15A . . . . -0.6(4) ?
    C1A C9A C10A C11A . . . . -1.4(5) ?
    N2A C9A C10A C11A . . . . 178.4(3) ?
    C15A C10A C11A C12A . . . . 0.4(4) ?
    C9A C10A C11A C12A . . . . -178.7(3) ?
    C10A C11A C12A C13A . . . . 0.3(5) ?
    C16A O1A C13A C14A . . . . -1.6(5) ?
    C16A O1A C13A C12A . . . . 178.3(3) ?
    C11A C12A C13A O1A . . . . 179.6(3) ?
    C11A C12A C13A C14A . . . . -0.5(5) ?
    O1A C13A C14A C15A . . . . 179.9(3) ?
    C12A C13A C14A C15A . . . . 0.0(5) ?
    C11A C10A C15A C14A . . . . -0.9(4) ?
    C9A C10A C15A C14A . . . . 178.2(3) ?
    C13A C14A C15A C10A . . . . 0.7(4) ?
    C8B N1B C1B C9B . . . . -0.4(3) ?
    C2B N1B C1B C9B . . . . -174.7(3) ?
    C8B N1B C2B C3B . . . . 179.1(3) ?
    C1B N1B C2B C3B . . . . -6.9(5) ?
    C8B N1B C2B C7B . . . . -0.9(3) ?
    C1B N1B C2B C7B . . . . 173.1(3) ?
    C7B C2B C3B C4B . . . . -1.6(4) ?
    N1B C2B C3B C4B . . . . 178.4(3) ?
    C2B C3B C4B C5B . . . . -0.9(4) ?
    C3B C4B C5B C6B . . . . 2.3(5) ?
    C3B C4B C5B F1B . . . . -179.0(3) ?
    F1B C5B C6B C7B . . . . -179.8(3) ?
    C4B C5B C6B C7B . . . . -1.1(5) ?
    C3B C2B C7B C6B . . . . 2.8(4) ?
    N1B C2B C7B C6B . . . . -177.2(2) ?
    C3B C2B C7B S1B . . . . -178.2(2) ?
    N1B C2B C7B S1B . . . . 1.8(3) ?
    C5B C6B C7B C2B . . . . -1.4(4) ?
    C5B C6B C7B S1B . . . . 179.7(3) ?
    C8B S1B C7B C2B . . . . -1.7(2) ?
    C8B S1B C7B C6B . . . . 177.1(3) ?
    C9B N2B C8B N1B . . . . -0.7(3) ?
    C9B N2B C8B S1B . . . . 175.4(3) ?
    C1B N1B C8B N2B . . . . 0.7(3) ?
    C2B N1B C8B N2B . . . . 176.5(2) ?
    C1B N1B C8B S1B . . . . -176.3(2) ?
    C2B N1B C8B S1B . . . . -0.4(3) ?
    C7B S1B C8B N2B . . . . -174.9(3) ?
    C7B S1B C8B N1B . . . . 1.2(2) ?
    N1B C1B C9B N2B . . . . 0.0(3) ?
    N1B C1B C9B C10B . . . . 178.6(3) ?
    C8B N2B C9B C1B . . . . 0.4(3) ?
    C8B N2B C9B C10B . . . . -178.3(2) ?
    C1B C9B C10B C15B . . . . 179.4(3) ?
    N2B C9B C10B C15B . . . . -2.2(4) ?
    C1B C9B C10B C11B . . . . -0.4(5) ?
    N2B C9B C10B C11B . . . . 178.1(3) ?
    C15B C10B C11B C12B . . . . 0.3(5) ?
    C9B C10B C11B C12B . . . . 180.0(3) ?
    C10B C11B C12B C13B . . . . -0.7(5) ?
    C16B O1B C13B C14B . . . . -5.1(4) ?
    C16B O1B C13B C12B . . . . 175.4(3) ?
    C11B C12B C13B O1B . . . . -179.7(3) ?
    C11B C12B C13B C14B . . . . 0.7(5) ?
    O1B C13B C14B C15B . . . . -179.8(3) ?
    C12B C13B C14B C15B . . . . -0.3(5) ?
    C11B C10B C15B C14B . . . . 0.2(4) ?
    C9B C10B C15B C14B . . . . -179.6(3) ?
    C13B C14B C15B C10B . . . . -0.1(5) ?
loop_
    _geom_hbond_atom_site_label_D
    _geom_hbond_atom_site_label_H
    _geom_hbond_atom_site_label_A
    _geom_hbond_site_symmetry_A
    _geom_hbond_distance_DH
    _geom_hbond_distance_HA
    _geom_hbond_distance_DA
    _geom_hbond_angle_DHA
    _geom_hbond_publ_flag
    C6A H6AA O1A 1_656 0.9300 2.5300 3.367(5) 149.00 yes
    C6B H6BA O1B 1_656 0.9300 2.5200 3.382(4) 153.00 yes
