# Supplementary material for: 6-Fluoro-2-(4-meth­oxy­phen­yl)imidazo[2,1-b][1,3]benzothia­zole
Source: Acta Crystallogr Sect E Struct Rep Online. 2011 Nov 12;67(Pt 12):o3265–6. doi: 10.1107/S1600536811046666 (PMC3238924; doi:10.1107/S1600536811046666)
Supplement: Supplementary file 2 [file e-67-o3265-Isup2.hkl]

#
# h,k,l, Fc-squared, Fo-squared, sigma(Fo-squared) and status flag
#
data_I
_shelx_title ' bks09_0m in P2(1) (RT)'
_shelx_refln_list_code          4
_shelx_F_calc_maximum      289.34
_exptl_crystal_F_000       616.00
_reflns_d_resolution_high  0.7108
 
loop_
 _symmetry_equiv_pos_as_xyz
 'x, y, z'
 '-x, y+1/2, -z'
 
_cell_length_a     7.6120
_cell_length_b    13.8827
_cell_length_c    13.0495
_cell_angle_alpha  90.000
_cell_angle_beta  105.117
_cell_angle_gamma  90.000
 
_shelx_F_squared_multiplier     1.000
 
loop_
 _refln_index_h
 _refln_index_k
 _refln_index_l
 _refln_F_squared_calc
 _refln_F_squared_meas
 _refln_F_squared_sigma
 _refln_observed_status
   1 -19   0        0.68        2.56      7.54 o
   2 -19   0        1.58       -6.22      6.60 o
   0 -18   0        9.52        6.90      7.56 o
   1 -18   0       11.37        4.14      7.64 o
   2 -18   0        1.42       -1.64      6.45 o
   3 -18   0        0.43       -2.17      6.60 o
   1 -17   0        3.77       -1.19      4.81 o
   2 -17   0        2.44        1.62      5.84 o
   3 -17   0       11.50       12.61      6.84 o
   4 -17   0        7.66        9.30      7.01 o
   5 -17   0        3.23       -1.17      9.59 o
   0 -16   0        4.08       -4.95      5.83 o
   1 -16   0        2.99        1.44      4.48 o
   2 -16   0        0.40       -2.15      5.33 o
   3 -16   0       16.95       11.54      6.33 o
   4 -16   0        0.91       -3.08      6.07 o
   5 -16   0       20.55       10.42      9.82 o
   1 -15   0       25.00       23.12      5.05 o
   2 -15   0       14.29       10.05      4.68 o
   3 -15   0       16.90       12.57      5.92 o
   4 -15   0       30.24       24.46      6.91 o
   5 -15   0       15.71       12.27      9.50 o
   6 -15   0        0.01      -11.82     16.34 o
   0 -14   0        5.32        0.19      5.59 o
   1 -14   0      151.23      154.88      8.79 o
   2 -14   0       11.06        5.40      4.23 o
   3 -14   0        8.35        5.34      8.89 o
   4 -14   0       20.69       18.57      5.94 o
   5 -14   0       14.65       11.37      8.72 o
   6 -14   0        0.67      -11.90     11.90 o
   7 -14   0       24.07       19.42     11.87 o
   1 -13   0       71.31       66.45      6.11 o
   2 -13   0        6.71        8.69      4.05 o
   3 -13   0       11.87        9.74      5.05 o
   4 -13   0       72.27       74.45      8.14 o
   5 -13   0       40.54       34.04      9.83 o
   6 -13   0        0.61       -4.97      8.23 o
   7 -13   0        2.74        1.21     10.16 o
   0 -12   0       16.03        9.35      5.56 o
   1 -12   0        1.99        4.18      4.89 o
   2 -12   0       16.74       17.19      4.26 o
   3 -12   0       40.36       34.56      6.10 o
   4 -12   0       17.35       23.28      5.74 o
   5 -12   0      141.05      154.78     14.93 o
   6 -12   0        2.24        0.03      8.09 o
   7 -12   0        1.17      -14.19     14.19 o
   8 -12   0       13.82       -6.74     20.16 o
   1 -11   0        7.36       10.44      3.49 o
   2 -11   0      259.73      290.06     10.81 o
   3 -11   0       55.73       59.34      6.61 o
   4 -11   0       24.36       35.15      5.89 o
   5 -11   0        8.62        2.71      6.55 o
   6 -11   0       12.70       15.92      9.28 o
   7 -11   0       11.85        4.52     11.79 o
   8 -11   0        7.55       -5.82     19.32 o
   0 -10   0       55.89       39.60      8.19 o
   1 -10   0      146.18       61.83     10.25 o
   2 -10   0      289.72      308.33     10.85 o
   3 -10   0       40.61       43.04      5.84 o
   4 -10   0       39.06       47.07      5.88 o
   5 -10   0        1.55        8.83      4.83 o
   6 -10   0       41.61       42.43     10.15 o
   7 -10   0      224.98      236.46     18.03 o
   8 -10   0        5.69      -17.68     17.68 o
   1  -9   0      284.99      257.61      8.01 o
   2  -9   0      252.80      246.19     22.37 o
   3  -9   0       41.83       29.53      5.99 o
   4  -9   0      131.94      138.53      8.04 o
   5  -9   0       13.41       18.63      5.17 o
   6  -9   0       64.19       77.86     16.62 o
   7  -9   0      102.01       90.97     21.01 o
   8  -9   0       31.12        8.48     19.03 o
   9  -9   0        1.89      -18.68     18.68 o
   0  -8   0      748.70      887.67     23.95 o
   1  -8   0     1190.51     1203.25     21.49 o
   2  -8   0       59.34       69.99      4.65 o
   3  -8   0       80.54       77.04      9.05 o
   4  -8   0       18.48       21.04      8.18 o
   5  -8   0      153.04      154.95     15.66 o
   6  -8   0       63.77       72.01     13.37 o
   7  -8   0       68.89       56.95     18.12 o
   8  -8   0        4.90        9.09     17.55 o
   9  -8   0        1.34       -0.32     19.45 o
   1  -7   0     1119.11     1168.61     20.35 o
   2  -7   0      293.60      318.21      9.39 o
   3  -7   0       27.21       36.81      3.92 o
   4  -7   0       58.46       72.50      8.16 o
   5  -7   0        3.43        0.93      3.88 o
   6  -7   0        5.83        6.37     13.54 o
   7  -7   0       38.42       33.42     17.19 o
   8  -7   0       12.58      -13.11     16.13 o
   9  -7   0        8.13       -6.55     17.63 o
   0  -6   0      415.44      423.19     16.96 o
   1  -6   0       64.03       70.40      3.96 o
   2  -6   0      826.89      861.09     15.59 o
   3  -6   0       72.58       76.59      4.46 o
   4  -6   0       12.40        3.60      4.06 o
   5  -6   0        4.01        5.51      3.92 o
   6  -6   0      244.20      219.54     23.58 o
   7  -6   0      254.30      305.97     28.14 o
   8  -6   0       39.75       30.06     17.24 o
   9  -6   0       11.44       15.04     18.97 o
   2  -5   0     1196.22     1227.60     23.17 o
   3  -5   0      323.35      336.48      8.88 o
   4  -5   0      144.11      130.56      5.96 o
   5  -5   0      200.67      194.76     23.62 o
   6  -5   0        7.47        9.76      6.73 o
   7  -5   0      595.37      555.09     20.99 o
   8  -5   0       47.83       63.00     19.15 o
   9  -5   0       12.79       21.27     19.00 o
   0  -4   0    83716.43    90479.63   2381.88 o
   1  -4   0     8795.83     8945.47    173.66 o
   3  -4   0      639.55      662.26     13.88 o
   4  -4   0      490.62      467.00     11.36 o
   5  -4   0       90.25       95.57      9.00 o
   6  -4   0      225.13      248.68     20.19 o
   7  -4   0       73.27      103.60     26.24 o
   8  -4   0       45.21       53.73     13.69 o
   9  -4   0        8.21       10.85     16.80 o
  10  -4   0        1.22       -3.18     18.08 o
   1  -3   0     2656.62     2750.19     54.97 o
   2  -3   0      620.95      586.61     18.43 o
   3  -3   0      186.53      195.31     10.20 o
   4  -3   0      191.36      186.15     10.44 o
   6  -3   0       94.65      115.21     17.90 o
   7  -3   0      119.45      101.39     18.22 o
   8  -3   0       35.93       48.26     16.30 o
   9  -3   0        1.59       -7.89     14.87 o
  10  -3   0        5.26       -5.07     17.05 o
   4  -2   0      648.30      655.24     16.88 o
   5  -2   0        7.56       16.91      9.06 o
   6  -2   0      251.48      242.65     22.59 o
   7  -2   0      146.21      124.37     19.21 o
   8  -2   0       31.71       66.77     17.68 o
   9  -2   0       23.33       34.95     17.61 o
  10  -2   0        6.64       45.68     19.44 o
   4  -1   0      757.29      706.65     57.89 o
   5  -1   0       93.13       88.32      7.06 o
   6  -1   0      366.70      337.27     24.98 o
   7  -1   0      526.83      514.24     31.01 o
   8  -1   0        1.70        0.73     12.81 o
   9  -1   0       42.04       73.35     18.46 o
  10  -1   0        5.82       14.58     18.21 o
   3   0   0     3531.92     3536.23     85.74 o
   4   0   0      264.99      274.39      8.43 o
   5   0   0       74.33       89.28      7.51 o
   6   0   0        6.68       -9.98      9.98 o
   7   0   0        2.06       -6.81     10.43 o
   8   0   0        1.63       15.09     12.76 o
   9   0   0       48.72       67.91     17.90 o
  10   0   0        3.18       29.95     17.92 o
   4   1   0      760.56      744.43     18.27 o
   5   1   0       92.99       90.55      5.90 o
   6   1   0      365.36      364.17     24.13 o
   7   1   0      521.71      461.11     29.31 o
   8   1   0        1.62       -0.88     11.35 o
   9   1   0       42.24       47.23     15.57 o
  10   1   0        6.09       29.83     16.95 o
   1   2   0       75.71       70.56      4.65 o
   4   2   0      643.63      642.96     15.71 o
   5   2   0        7.30        7.20      2.35 o
   6   2   0      251.72      211.44     19.25 o
   7   2   0      151.35      159.58     19.24 o
   8   2   0       30.83       31.43     13.53 o
   9   2   0       23.35       39.43     15.41 o
  10   2   0        6.49       42.71     16.88 o
   1   3   0     2669.28     2768.43     34.18 o
   2   3   0      602.73      555.43      9.31 o
   3   3   0      189.94      208.46     12.91 o
   4   3   0      194.95      189.13      6.20 o
   6   3   0       95.66      107.51     14.58 o
   7   3   0      118.60       97.57     16.15 o
   8   3   0       37.24       28.21     11.99 o
   9   3   0        1.39       18.75     13.45 o
  10   3   0        5.36       35.22     16.13 o
   0   4   0    83714.41    85592.56   2796.64 o
   1   4   0     8776.21     8920.84    120.16 o
   3   4   0      633.78      667.63     15.32 o
   4   4   0      487.35      469.16     10.97 o
   5   4   0       88.31       93.92      6.93 o
   6   4   0      224.17      243.68     14.89 o
   7   4   0       74.16       95.67     15.69 o
   8   4   0       45.22       67.22     14.69 o
   9   4   0        8.87       21.53     13.78 o
  10   4   0        1.16       30.70     15.47 o
   2   5   0     1215.91     1222.43     22.15 o
   3   5   0      329.37      328.57      8.25 o
   4   5   0      145.63      124.11      7.42 o
   5   5   0      202.51      187.50      9.92 o
   6   5   0        7.08        7.47      4.59 o
   7   5   0      590.54      564.65     31.74 o
   8   5   0       46.50       68.26     15.02 o
   9   5   0       12.42        4.32     11.79 o
   0   6   0      416.26      422.16     12.23 o
   1   6   0       69.19       74.48      3.26 o
   2   6   0      812.91      840.95     14.31 o
   3   6   0       72.61       82.01      4.12 o
   4   6   0       11.57        4.97      1.98 o
   5   6   0        4.16        3.70      4.58 o
   6   6   0      244.67      229.63     10.96 o
   7   6   0      258.72      289.30     22.71 o
   8   6   0       40.91       63.23     14.37 o
   9   6   0       11.51       21.47     13.03 o
   1   7   0     1110.47     1153.35     16.39 o
   2   7   0      298.02      322.23      6.41 o
   3   7   0       23.92       27.52      2.70 o
   4   7   0       59.64       65.71      5.55 o
   5   7   0        3.07        1.53      4.13 o
   6   7   0        6.69        6.23      4.86 o
   7   7   0       37.22       33.21     11.38 o
   8   7   0       12.42       13.62     11.10 o
   9   7   0        8.41       33.88     13.93 o
   0   8   0      750.65      903.92     17.68 o
   1   8   0     1195.48     1197.86     15.86 o
   2   8   0       59.11       58.34      3.39 o
   3   8   0       86.66      101.89      5.24 o
   4   8   0       17.77       18.03      3.74 o
   5   8   0      152.94      170.29      8.83 o
   6   8   0       63.39       61.45      7.61 o
   7   8   0       67.86       73.00     14.57 o
   8   8   0        4.96       26.13     12.15 o
   9   8   0        1.17       16.26     12.36 o
   1   9   0      287.65      273.88     13.08 o
   2   9   0      255.00      265.28      7.35 o
   3   9   0       38.91       41.24      4.22 o
   4   9   0      131.41      137.40     11.36 o
   5   9   0       14.45       17.43      5.07 o
   6   9   0       64.24       69.91      7.51 o
   7   9   0      102.56      108.82     19.22 o
   8   9   0       30.59       44.50     13.09 o
   9   9   0        1.76       16.51     12.74 o
   0  10   0       56.41       56.34      5.17 o
   2  10   0      287.52      305.83      8.40 o
   3  10   0       40.59       60.82      5.51 o
   4  10   0       39.89       49.26      8.65 o
   5  10   0        1.54        4.45      4.77 o
   6  10   0       41.84       48.19     10.17 o
   7  10   0      224.60      224.93     15.24 o
   8  10   0        6.09        6.19     11.00 o
   1  11   0        7.41       10.34      2.90 o
   2  11   0      259.86      271.06      6.70 o
   3  11   0       55.22       62.22      7.20 o
   4  11   0       23.77       22.73      4.57 o
   5  11   0        7.84        3.66      5.01 o
   6  11   0       12.56       11.46      5.97 o
   7  11   0       11.64       12.67      8.47 o
   8  11   0        7.51       24.86     12.54 o
   0  12   0       15.81       11.74      4.15 o
   1  12   0        2.61        6.09      3.49 o
   2  12   0       16.93       18.85      3.16 o
   3  12   0       41.00       45.29      4.70 o
   4  12   0       17.48       17.22      4.60 o
   5  12   0      141.71      142.86     10.29 o
   6  12   0        2.30        3.83      5.93 o
   7  12   0        1.16        3.28      8.27 o
   8  12   0       13.39       21.30     12.78 o
   1  13   0       71.55       76.65      4.62 o
   2  13   0        6.47        5.93      3.02 o
   3  13   0       11.35       16.31      4.10 o
   4  13   0       72.79       72.95      6.33 o
   5  13   0       39.88       48.51      7.31 o
   6  13   0        0.59       -0.19      6.08 o
   7  13   0        2.89        2.07     13.39 o
   0  14   0        5.79        0.64      4.16 o
   1  14   0      150.54      174.36      6.40 o
   2  14   0       11.41        5.56      3.49 o
   3  14   0        8.25        8.43      4.26 o
   4  14   0       20.22       23.56      5.29 o
   5  14   0       14.74       12.76      7.83 o
   6  14   0        0.67       11.77      7.08 o
   7  14   0       23.89       17.78      9.98 o
   1  15   0       25.00       26.17      3.95 o
   2  15   0       14.16       14.03      3.58 o
   3  15   0       16.96       12.71      5.02 o
   4  15   0       30.15       28.91      5.87 o
   5  15   0       15.70       13.66     10.28 o
   6  15   0        0.02        0.24      6.92 o
   0  16   0        4.31        6.31      4.68 o
   1  16   0        2.96        4.78      3.54 o
   2  16   0        0.42        0.72      4.38 o
   3  16   0       16.75       13.40      5.25 o
   4  16   0        0.88       -1.26      5.25 o
   5  16   0       20.54       15.09      7.28 o
   1  17   0        3.62        5.84      3.82 o
   2  17   0        2.46       -4.31      4.31 o
   3  17   0       11.57        5.32      5.35 o
   4  17   0        7.79        7.96      5.95 o
   5  17   0        3.17       12.18      7.21 o
   0  18   0        9.46        2.65      6.21 o
   1  18   0       11.39        5.40      4.22 o
   2  18   0        1.34       -1.31      4.88 o
   3  18   0        0.44        5.25      5.58 o
   4  18   0        3.33       -8.70      8.70 o
   1  19   0        0.66       -7.17      7.22 o
   2  19   0        1.67        2.03      5.71 o
  -2 -19   1        2.25        1.18      6.90 o
  -1 -19   1        0.45       -0.13      6.58 o
   0 -19   1       11.06        5.65      7.15 o
   1 -19   1        0.85       -3.84      6.36 o
   2 -19   1        8.53        2.24      7.29 o
  -4 -18   1        1.65        0.76      6.94 o
  -3 -18   1        1.13        4.76      7.24 o
  -2 -18   1        1.56        5.92      6.69 o
  -1 -18   1        5.11        5.28      6.47 o
   0 -18   1        3.51       -0.41      6.02 o
   1 -18   1        1.13       -2.65      5.27 o
   2 -18   1        8.27       -6.26      6.26 o
   3 -18   1        8.62       11.50      7.17 o
  -5 -17   1        1.28        8.07     14.44 o
  -4 -17   1        4.25       -2.27      6.33 o
  -3 -17   1        0.63        1.82      6.17 o
  -2 -17   1        1.35        6.82      6.37 o
  -1 -17   1       15.36       21.41      6.87 o
   0 -17   1        0.70       -1.30      6.28 o
   1 -17   1        6.25        3.64      4.95 o
   2 -17   1        5.17       -4.95      4.95 o
   3 -17   1        1.11        2.40      6.38 o
   4 -17   1       25.79       12.67      9.89 o
  -6 -16   1        8.83        7.57     10.79 o
  -5 -16   1        2.94       -6.60     11.08 o
  -4 -16   1       12.29        2.87      6.47 o
  -3 -16   1        7.39        9.08      6.05 o
  -2 -16   1        7.61        1.67      5.70 o
  -1 -16   1       11.75        4.91      5.73 o
   0 -16   1        0.23        0.72      4.46 o
   1 -16   1       30.10       35.16      5.89 o
   2 -16   1       10.90        9.85      5.03 o
   3 -16   1        0.55        0.79      7.10 o
   4 -16   1       11.04       12.59      9.98 o
   5 -16   1        2.16       -1.05      9.47 o
  -6 -15   1       18.70       12.88      9.97 o
  -5 -15   1        6.40        1.80     11.88 o
  -4 -15   1       13.93        9.32      6.08 o
  -3 -15   1        1.30       -1.80      6.19 o
  -2 -15   1        3.87       -0.68      4.97 o
  -1 -15   1       36.27       34.41      5.55 o
   0 -15   1        8.12       10.02      4.62 o
   1 -15   1       21.44       14.04      4.84 o
   2 -15   1       31.65       25.41      6.27 o
   3 -15   1        1.95       -2.07      5.45 o
   4 -15   1       18.25       11.71      6.44 o
   5 -15   1       19.12       -2.37      8.92 o
   6 -15   1        6.97       -0.54      9.55 o
  -7 -14   1        1.48        6.49     10.76 o
  -6 -14   1       14.39       -0.52     10.02 o
  -5 -14   1       14.31       11.72      6.27 o
  -4 -14   1        6.54        1.95      5.27 o
  -3 -14   1        6.86        1.93      5.10 o
  -2 -14   1       48.79       45.55      6.80 o
  -1 -14   1       15.87       10.17      5.28 o
   0 -14   1        4.28       -1.09      3.74 o
   1 -14   1        7.62        5.94      4.15 o
   2 -14   1       54.37       52.28      6.01 o
   3 -14   1        2.32        2.19      5.11 o
   4 -14   1        0.07       -5.18      5.33 o
   5 -14   1        0.33        1.31      8.42 o
   6 -14   1        6.66        1.28     15.83 o
   7 -14   1        7.10        3.84     11.12 o
  -7 -13   1        5.79       -0.34     18.61 o
  -6 -13   1       39.39       26.62      9.99 o
  -5 -13   1       26.44       26.20      6.46 o
  -4 -13   1       15.15       19.95      5.95 o
  -3 -13   1       27.78       21.56      5.71 o
  -2 -13   1       33.77       31.46      5.91 o
  -1 -13   1       67.56       64.84      6.10 o
   0 -13   1        0.46       -1.32      3.62 o
   1 -13   1       31.27       34.86      5.13 o
   2 -13   1       60.69       62.25      5.94 o
   3 -13   1        8.03       16.68      4.57 o
   4 -13   1       10.17        1.05      5.03 o
   5 -13   1        7.46        1.43      8.32 o
   6 -13   1        4.72       14.84      9.72 o
   7 -13   1        1.72       -9.25     10.19 o
  -8 -12   1        4.95      -18.05     18.05 o
  -7 -12   1       19.31        6.85     13.35 o
  -6 -12   1        0.91        4.66      8.25 o
  -5 -12   1       39.31       35.83      6.63 o
  -4 -12   1       51.04       46.66      6.69 o
  -3 -12   1       69.58       66.87      7.17 o
  -2 -12   1      189.78      180.79      9.84 o
  -1 -12   1       30.48       27.99      4.57 o
   0 -12   1       20.18       18.96      4.15 o
   1 -12   1       46.14       45.19      5.06 o
   2 -12   1       23.89       32.13      4.76 o
   3 -12   1       23.02       26.67      4.75 o
   4 -12   1       13.68        4.29      5.05 o
   5 -12   1        0.54       -6.16      6.71 o
   6 -12   1       53.94       34.51     17.05 o
   7 -12   1        1.29       -9.20      9.20 o
  -8 -11   1        3.66        3.92     19.93 o
  -7 -11   1        9.90        0.45     12.99 o
  -6 -11   1        9.78        0.56      7.34 o
  -5 -11   1       49.36       63.81      7.37 o
  -4 -11   1       42.01       39.40      6.13 o
  -3 -11   1       52.98       55.11      6.42 o
  -2 -11   1       91.91       99.15      6.54 o
  -1 -11   1      216.71      243.00      8.51 o
   0 -11   1       89.37       93.86      6.18 o
   1 -11   1        7.61       10.90      3.65 o
   2 -11   1       35.09       40.60      4.78 o
   3 -11   1      137.32      154.86      7.83 o
   4 -11   1       39.20       42.60      6.23 o
   5 -11   1       33.24       33.56      9.14 o
   6 -11   1        9.38       -7.08     10.93 o
   7 -11   1       20.96       23.28     11.11 o
   8 -11   1        3.98      -19.56     19.56 o
  -9 -10   1        9.31       -1.11     20.96 o
  -8 -10   1       46.42        4.42     20.08 o
  -7 -10   1        9.04        4.56      8.86 o
  -6 -10   1       32.49       30.52     14.03 o
  -5 -10   1       44.12       43.58      6.40 o
  -4 -10   1       15.65       13.39      4.83 o
  -3 -10   1       48.77       54.94      6.25 o
  -2 -10   1      365.26      367.84     11.69 o
  -1 -10   1       46.44       45.41      6.58 o
   0 -10   1      246.90      281.99     15.26 o
   1 -10   1       15.02       17.55      3.78 o
   2 -10   1      121.02      139.74      7.39 o
   3 -10   1       48.12       45.77      4.83 o
   4 -10   1       12.31       11.31      4.84 o
   5 -10   1        8.16       -1.19      7.17 o
   6 -10   1       34.42       15.88      8.72 o
   7 -10   1       23.80       27.98     18.48 o
   8 -10   1        5.03      -17.92     17.92 o
  -9  -9   1        5.69        5.25     20.77 o
  -8  -9   1       91.56       75.47     22.37 o
  -7  -9   1       12.93      -14.65     14.65 o
  -6  -9   1      161.82      155.02     14.26 o
  -5  -9   1      223.15      230.91     12.75 o
  -4  -9   1        8.78       12.04      4.45 o
  -3  -9   1       24.57       32.23      6.10 o
  -2  -9   1      328.74      351.89     10.85 o
  -1  -9   1      441.75      473.80     15.98 o
   0  -9   1      340.81      358.28     10.70 o
   1  -9   1      261.27      271.10      9.19 o
   2  -9   1       30.37       38.27      4.42 o
   3  -9   1      109.81      115.43      9.16 o
   4  -9   1       32.70       34.28      5.42 o
   5  -9   1        6.55       -0.40      6.55 o
   6  -9   1       24.45       27.72     10.20 o
   7  -9   1        5.16       -9.09     14.95 o
   8  -9   1        2.83       -7.91     17.70 o
  -9  -8   1        8.92       19.95     19.55 o
  -8  -8   1       12.67       41.01     19.60 o
  -7  -8   1       17.38       14.80     16.16 o
  -6  -8   1        3.99        8.48      7.26 o
  -5  -8   1      203.60      216.03      9.80 o
  -4  -8   1       27.67       25.26      7.70 o
  -3  -8   1      248.30      253.64     11.68 o
  -2  -8   1      959.08      953.83     18.03 o
  -1  -8   1     2745.43     2839.84     53.43 o
   0  -8   1      342.04      346.89      8.79 o
   1  -8   1      114.80      112.74      5.27 o
   2  -8   1        8.57        7.28      2.72 o
   3  -8   1      151.86      163.48     10.65 o
   4  -8   1      207.54      230.35      9.44 o
   5  -8   1        6.65       -4.23      8.71 o
   6  -8   1      101.34       85.46     18.21 o
   7  -8   1       42.50       37.68     16.69 o
   8  -8   1        7.20       12.43     18.12 o
   9  -8   1        3.67       -1.79     19.58 o
  -9  -7   1        4.63       -2.62     17.60 o
  -8  -7   1        6.03       14.73     17.68 o
  -7  -7   1       25.71      -11.94     15.04 o
  -6  -7   1      116.11      109.11     11.99 o
  -5  -7   1       16.19       23.42      4.85 o
  -4  -7   1        0.14       -1.24      2.47 o
  -3  -7   1      823.68      904.28     20.28 o
  -2  -7   1       72.75       85.27      5.81 o
  -1  -7   1      538.54      551.14     13.63 o
   0  -7   1       11.55        7.64      2.07 o
   1  -7   1      654.99      634.69     12.58 o
   2  -7   1       31.49       35.27      3.38 o
   3  -7   1      173.36      176.93      5.81 o
   4  -7   1       65.16       61.78      7.85 o
   5  -7   1       52.46       56.22      9.13 o
   6  -7   1        9.43       18.53     14.37 o
   7  -7   1       73.13       53.37     18.23 o
   8  -7   1       17.49       47.51     19.65 o
   9  -7   1        0.01      -17.69     17.69 o
  -9  -6   1        1.33       -0.44     18.15 o
  -8  -6   1       16.14        1.74     15.97 o
  -7  -6   1       38.90       22.63     14.94 o
  -6  -6   1       27.60       20.13     14.15 o
  -5  -6   1      123.35      127.30      6.35 o
  -4  -6   1       30.31       28.31      4.19 o
  -3  -6   1      922.88     1000.62     21.26 o
  -2  -6   1       90.64      100.14      5.39 o
  -1  -6   1       26.18       28.16      3.60 o
   0  -6   1      615.39      654.41     14.85 o
   1  -6   1      110.46      104.39      7.35 o
   2  -6   1      107.74      109.61      4.59 o
   3  -6   1      104.84      103.36      3.71 o
   4  -6   1       31.20       30.23      4.28 o
   5  -6   1       69.53       64.04      6.79 o
   6  -6   1      324.12      329.92     15.53 o
   7  -6   1      126.50      118.77     20.46 o
   8  -6   1       21.46        9.68     16.70 o
   9  -6   1       13.74        5.82     18.89 o
 -10  -5   1        4.48       -5.61     19.68 o
  -9  -5   1       10.90       11.02     17.80 o
  -8  -5   1       16.87        8.03     15.41 o
  -7  -5   1      222.20      232.96     25.38 o
  -6  -5   1        0.16        0.03      5.93 o
  -5  -5   1      351.66      366.97     11.69 o
  -4  -5   1      157.87      152.44      5.79 o
  -3  -5   1      447.84      460.72      9.76 o
  -2  -5   1      471.54      453.54     13.44 o
   1  -5   1       38.18       44.74      6.01 o
   2  -5   1      369.46      354.64      6.17 o
   3  -5   1      273.02      269.36      5.86 o
   4  -5   1      112.76      121.48      5.61 o
   5  -5   1      247.98      254.83     15.02 o
   6  -5   1        5.27        9.26      6.63 o
   7  -5   1       10.92       14.48      9.90 o
   8  -5   1        9.98        5.12     15.18 o
   9  -5   1       19.63       13.62     17.67 o
 -10  -4   1       16.79        8.09     18.40 o
  -9  -4   1       12.69       15.47     16.97 o
  -8  -4   1       14.91       16.64     15.48 o
  -7  -4   1       32.26       23.83     15.09 o
  -6  -4   1       15.70        2.28     13.03 o
  -5  -4   1      100.70       93.28      7.24 o
  -4  -4   1      791.50      764.93     17.32 o
  -3  -4   1      128.91      167.77      6.87 o
  -2  -4   1      318.91      292.47      9.39 o
  -1  -4   1    18267.16    18786.67    273.79 o
   0  -4   1      233.90      242.79      6.91 o
   1  -4   1       55.78       57.91      2.71 o
   2  -4   1      414.52      398.57      6.43 o
   3  -4   1      181.35      174.29      4.85 o
   4  -4   1      378.70      383.62      8.85 o
   5  -4   1      162.59      169.15     12.07 o
   6  -4   1        0.00       -5.56      5.56 o
   7  -4   1        0.99       -5.78      5.78 o
   8  -4   1       10.05       15.32      9.86 o
   9  -4   1       32.36       31.77     19.53 o
 -10  -3   1       25.97       56.32     21.33 o
  -9  -3   1        1.44       19.47     17.12 o
  -8  -3   1       13.83       24.58     15.68 o
  -7  -3   1        6.45        8.83     13.05 o
  -6  -3   1       49.58       50.47     15.02 o
  -5  -3   1      177.10      184.87     15.94 o
  -4  -3   1      368.47      396.64     12.47 o
  -3  -3   1      682.39      790.05     16.54 o
  -2  -3   1      245.75      243.83      6.90 o
  -1  -3   1     2921.58     3014.51     45.55 o
   0  -3   1     3095.28     3249.45     48.56 o
   1  -3   1      938.44      929.94     13.25 o
   2  -3   1      206.99      204.54      5.25 o
   3  -3   1      366.18      348.03      7.09 o
   4  -3   1       75.99       75.89      4.31 o
   6  -3   1       52.27       80.07     16.47 o
   7  -3   1       18.98       38.83     14.69 o
   8  -3   1       22.75       30.64      8.40 o
   9  -3   1       17.10       10.02      8.41 o
  10  -3   1        1.42        3.32     18.49 o
 -10  -2   1        7.56       30.97     18.38 o
  -9  -2   1       11.68       19.73     16.34 o
  -8  -2   1       13.52       15.72     14.99 o
  -7  -2   1       11.84        8.59     12.25 o
  -6  -2   1      167.79      182.34     20.01 o
  -5  -2   1      183.47      178.45      8.80 o
  -4  -2   1      495.99      540.80     15.18 o
  -3  -2   1     1373.07     1521.09     28.32 o
  -2  -2   1       65.22       62.26      3.48 o
  -1  -2   1     5060.56     5138.55     75.28 o
   0  -2   1      212.31      231.19      4.54 o
   1  -2   1      744.77      732.93     11.82 o
   2  -2   1        5.98        7.07      1.64 o
   3  -2   1      257.08      256.49      7.98 o
   4  -2   1      704.43      685.74     30.44 o
   6  -2   1      135.57      125.61     18.57 o
   7  -2   1      103.89       93.09     17.46 o
   8  -2   1       61.93       52.74     16.52 o
   9  -2   1        7.86       24.07      8.98 o
  10  -2   1        6.83       21.22     18.38 o
 -10  -1   1        7.45       31.78     18.16 o
  -9  -1   1       27.27       58.01     17.58 o
  -8  -1   1       31.23       49.47     15.69 o
  -7  -1   1       41.83       40.28     13.89 o
  -6  -1   1      143.85      184.73     19.53 o
  -5  -1   1       95.26       96.69      6.92 o
  -4  -1   1      122.73      140.05      7.16 o
  -3  -1   1      849.32      915.68     27.89 o
  -2  -1   1      750.30      712.69     17.38 o
  -1  -1   1     7249.45     7021.33    120.91 o
   0  -1   1     1804.63     1720.41     38.62 o
   1  -1   1      537.96      525.63     10.15 o
   2  -1   1       77.76       74.90     14.81 o
   3  -1   1      289.42      284.94     10.45 o
   4  -1   1      545.68      541.93     14.21 o
   5  -1   1       25.72        8.47      2.53 o
   6  -1   1       58.45       64.16     14.44 o
   7  -1   1       28.67       44.08     14.10 o
   8  -1   1       36.22       57.19     16.13 o
   9  -1   1       19.81       20.73     15.19 o
  10  -1   1        2.23       -1.43      8.43 o
 -10   0   1       10.97       31.28     17.44 o
  -9   0   1       37.92       88.14     18.66 o
  -8   0   1       14.17       38.21     14.45 o
  -7   0   1      143.46      146.75     18.98 o
  -6   0   1        0.12       -4.66      4.66 o
  -5   0   1     1383.35     1237.02     30.21 o
  -4   0   1       33.28       33.50      4.39 o
  -2   0   1     7839.79     7541.14    155.26 o
  -1   0   1      248.02      220.54      8.76 o
   1   0   1       37.06       41.99      4.48 o
   2   0   1      163.16      156.50      5.74 o
   3   0   1      207.04      183.96      7.04 o
   4   0   1      119.34       97.60     16.84 o
   5   0   1      855.67      789.19     25.42 o
   6   0   1        4.42       -5.31      9.93 o
   7   0   1       87.80       76.95     15.57 o
   8   0   1       21.55       37.11     14.38 o
   9   0   1        4.05       -9.48     12.08 o
  10   0   1       20.65       34.06     17.27 o
 -10   1   1        7.20       38.83     17.10 o
  -9   1   1       26.49       38.23     15.32 o
  -8   1   1       31.08       59.75     15.62 o
  -7   1   1       40.89       59.26     13.47 o
  -6   1   1      143.79      170.69      9.95 o
  -5   1   1       93.23       89.46      5.04 o
  -4   1   1      124.49      133.75      5.94 o
  -3   1   1      873.65      885.42     20.81 o
  -2   1   1      754.13      703.77     13.25 o
  -1   1   1     7243.14     6945.55    193.73 o
   0   1   1     1797.14     1752.28     48.88 o
   1   1   1      550.93      502.58     12.17 o
   2   1   1       72.46       68.11      4.54 o
   3   1   1      291.06      287.29      7.06 o
   4   1   1      540.36      513.44     11.25 o
   5   1   1       26.17       12.66      4.29 o
   6   1   1       57.58       70.78     13.71 o
   7   1   1       28.58       29.41     12.38 o
   8   1   1       35.26       28.58     13.11 o
   9   1   1       19.48       32.87     14.66 o
  10   1   1        2.07       14.35     14.62 o
 -10   2   1        7.48       33.88     15.53 o
  -9   2   1       12.27        1.67     12.68 o
  -8   2   1       13.08       12.61     12.12 o
  -7   2   1       12.27       15.25     10.09 o
  -6   2   1      167.30      154.29      9.98 o
  -5   2   1      184.92      180.20      6.95 o
  -4   2   1      494.78      535.92     10.30 o
  -3   2   1     1347.41     1468.32     22.82 o
  -2   2   1       66.26       65.75      3.85 o
  -1   2   1     5059.91     5106.33     92.35 o
   0   2   1      220.58      233.06      6.20 o
   1   2   1      734.63      701.30     15.69 o
   2   2   1        7.83        6.98      1.94 o
   3   2   1      256.20      262.65      6.92 o
   4   2   1      711.05      674.59     17.82 o
   5   2   1      114.64      106.27      6.34 o
   6   2   1      135.22      126.78     16.77 o
   7   2   1      102.67       91.30     15.60 o
   8   2   1       62.93       63.25     15.17 o
   9   2   1        7.83       39.69     14.30 o
  10   2   1        7.00       27.40     15.13 o
 -10   3   1       26.44       49.06     16.31 o
  -9   3   1        1.56       23.07     14.57 o
  -8   3   1       14.75       18.75     12.19 o
  -7   3   1        6.35        5.08      9.38 o
  -6   3   1       49.04       53.54      7.01 o
  -5   3   1      178.31      178.35      9.29 o
  -4   3   1      367.45      383.05      9.85 o
  -3   3   1      697.84      769.92     13.30 o
  -2   3   1      239.08      227.87      4.99 o
  -1   3   1     2937.20     3048.74     42.29 o
   0   3   1     3090.61     3266.81     39.97 o
   1   3   1      940.15      913.21     14.94 o
   2   3   1      214.69      212.68      6.00 o
   3   3   1      365.03      339.10     10.88 o
   4   3   1       73.08       68.94      4.55 o
   5   3   1      118.05       49.34      9.50 o
   6   3   1       53.50       88.05     13.99 o
   7   3   1       20.19       19.53     10.68 o
   8   3   1       22.56       12.93     11.04 o
   9   3   1       17.65       28.55     14.09 o
  10   3   1        1.44       39.43     15.60 o
 -10   4   1       16.12       33.60     16.43 o
  -9   4   1       12.78       22.40     13.14 o
  -8   4   1       14.98       46.25     13.65 o
  -7   4   1       31.60       35.06     11.77 o
  -6   4   1       16.07       18.32      4.78 o
  -5   4   1       99.43      109.03      5.47 o
  -4   4   1      795.22      764.86     14.02 o
  -3   4   1      122.93      137.77      4.88 o
  -2   4   1      320.75      290.34      6.94 o
  -1   4   1    18235.70    18832.76    292.82 o
   0   4   1      231.00      248.09      4.87 o
   1   4   1       54.90       51.80      2.66 o
   2   4   1      411.32      401.18      6.93 o
   3   4   1      184.26      179.94      4.43 o
   4   4   1      378.69      371.05      8.54 o
   5   4   1      163.40      147.22      7.15 o
   6   4   1        0.18       -4.98      4.98 o
   7   4   1        0.94       12.39      9.85 o
   8   4   1       10.07        8.35      9.96 o
   9   4   1       31.91       40.72     14.74 o
 -10   5   1        4.63       19.41     14.47 o
  -9   5   1       10.54       30.31     13.48 o
  -8   5   1       16.19       25.95     12.18 o
  -7   5   1      222.44      215.99     20.02 o
  -6   5   1        0.15        1.82      7.73 o
  -5   5   1      350.66      353.86     21.04 o
  -4   5   1      154.06      149.03      5.79 o
  -3   5   1      448.67      458.04     10.73 o
  -2   5   1      477.90      456.59      8.66 o
   1   5   1       39.45       41.53      1.99 o
   2   5   1      365.10      338.90      5.96 o
   3   5   1      269.68      261.45      4.98 o
   4   5   1      113.49      111.80      4.32 o
   5   5   1      247.41      258.42      9.34 o
   6   5   1        4.99        8.60      6.15 o
   7   5   1       10.41       17.18     10.21 o
   8   5   1        9.72       12.66     10.55 o
   9   5   1       19.96       31.39     13.78 o
  -9   6   1        1.41       12.07     11.93 o
  -8   6   1       16.46        1.90      9.88 o
  -7   6   1       38.85       48.22     12.03 o
  -6   6   1       27.62       18.62      5.23 o
  -5   6   1      124.57      130.26      6.45 o
  -4   6   1       31.50       29.22      3.59 o
  -3   6   1      921.49      963.04     16.27 o
  -2   6   1       86.11       93.29      4.12 o
  -1   6   1       24.18       18.40      4.09 o
   0   6   1      614.89      675.85     10.13 o
   1   6   1      109.07      108.60      2.73 o
   2   6   1      114.13      112.93      2.67 o
   3   6   1      105.34      105.13      3.63 o
   4   6   1       32.56       37.90      3.74 o
   5   6   1       70.43       68.83      6.25 o
   6   6   1      323.89      309.71     22.16 o
   7   6   1      125.69      109.38     17.21 o
   8   6   1       21.80       19.47     11.15 o
   9   6   1       13.82       27.97     13.28 o
  -9   7   1        5.04       12.62     12.17 o
  -8   7   1        6.65       16.61     11.20 o
  -7   7   1       25.91       47.00     12.48 o
  -6   7   1      115.18      126.66      8.43 o
  -5   7   1       16.10       21.35      5.83 o
  -4   7   1        0.19       -1.93      1.93 o
  -3   7   1      825.89      888.56     15.62 o
  -2   7   1       76.05       76.07      6.00 o
  -1   7   1      541.36      547.90     10.65 o
   0   7   1       11.52        6.53      1.82 o
   1   7   1      653.27      620.77      8.22 o
   2   7   1       30.76       35.11      1.94 o
   3   7   1      172.56      165.54      4.71 o
   4   7   1       62.41       60.69      4.70 o
   5   7   1       52.61       42.34      5.77 o
   6   7   1        9.26       10.82      6.80 o
   7   7   1       73.90       56.75     13.18 o
   8   7   1       17.62       28.06     12.20 o
   9   7   1        0.00       25.54     12.69 o
  -9   8   1        8.43       18.34     12.34 o
  -8   8   1       12.89       30.22     11.74 o
  -7   8   1       17.37       33.62     11.84 o
  -6   8   1        3.90       10.91      5.34 o
  -5   8   1      202.47      208.41      8.19 o
  -4   8   1       28.10       24.96      4.64 o
  -3   8   1      244.97      255.05      7.50 o
  -2   8   1      956.61      937.66     16.55 o
  -1   8   1     2741.18     2849.82     41.13 o
   0   8   1      340.05      334.71      7.13 o
   1   8   1      116.82      122.03      3.76 o
   2   8   1        7.46        6.58      1.65 o
   3   8   1      152.29      156.41      4.47 o
   4   8   1      211.24      216.33      6.57 o
   5   8   1        7.44        8.16      4.64 o
   6   8   1      101.45      106.54      8.16 o
   7   8   1       41.68       50.42     12.97 o
   8   8   1        7.25       10.28     11.15 o
   9   8   1        3.67       37.66     14.05 o
  -9   9   1        5.60       26.65     14.23 o
  -8   9   1       90.07       82.63     16.66 o
  -7   9   1       12.91        7.32      7.30 o
  -6   9   1      161.62      175.66     10.03 o
  -5   9   1      224.39      224.11     10.36 o
  -4   9   1        8.57       12.15      4.66 o
  -3   9   1       25.41       24.65      3.86 o
  -2   9   1      329.11      317.77     14.45 o
  -1   9   1      445.32      472.47     13.34 o
   0   9   1      340.93      368.37      7.90 o
   1   9   1      261.94      276.73      5.34 o
   2   9   1       28.69       32.83      2.51 o
   3   9   1      109.04      121.05      5.32 o
   4   9   1       31.13       39.45      4.06 o
   5   9   1        6.57        8.35      4.83 o
   6   9   1       23.93       16.03      7.92 o
   7   9   1        4.99        0.28      8.49 o
   8   9   1        2.65        5.13     10.64 o
   9   9   1        2.69       16.77     12.15 o
  -9  10   1        9.51       32.10     15.08 o
  -8  10   1       47.65       66.74     15.43 o
  -7  10   1        8.88        9.93      6.25 o
  -6  10   1       32.70       31.63      6.35 o
  -5  10   1       43.10       55.09      5.69 o
  -4  10   1       15.34        8.78      4.79 o
  -3  10   1       50.95       60.44      6.92 o
  -2  10   1      365.38      366.97     12.68 o
  -1  10   1       46.56       49.03      3.89 o
   0  10   1      245.57      257.79      9.59 o
   1  10   1       14.55       15.30      2.88 o
   2  10   1      124.41      145.52      5.93 o
   3  10   1       47.47       55.52      4.36 o
   4  10   1       12.50        7.26      4.40 o
   5  10   1        7.92        1.65      4.77 o
   6  10   1       34.28       30.16      6.58 o
   7  10   1       24.68       23.02     11.59 o
   8  10   1        5.13       11.64     10.78 o
  -8  11   1        3.45       21.13     12.62 o
  -7  11   1       10.49        9.69      6.56 o
  -6  11   1        9.74       13.95      6.00 o
  -5  11   1       49.49       50.83      5.84 o
  -4  11   1       43.06       52.00      8.56 o
  -3  11   1       51.51       52.20      5.30 o
  -2  11   1       91.18       97.97      4.55 o
  -1  11   1      215.17      223.95      6.10 o
   0  11   1       88.61      103.26      4.63 o
   1  11   1        7.83        7.16      2.59 o
   2  11   1       32.83       33.61      4.81 o
   3  11   1      138.63      148.24      6.43 o
   4  11   1       39.58       36.00      4.94 o
   5  11   1       33.88       35.83      6.48 o
   6  11   1        9.70        9.80      6.12 o
   7  11   1       20.59       18.55     28.36 o
   8  11   1        3.96       16.62     12.03 o
  -8  12   1        4.69       13.89     12.80 o
  -7  12   1       19.00       18.64      8.28 o
  -6  12   1        0.91        3.66      6.01 o
  -5  12   1       38.95       38.77      5.77 o
  -4  12   1       50.03       53.19      6.72 o
  -3  12   1       69.30       77.15      7.74 o
  -2  12   1      190.30      189.50      6.83 o
  -1  12   1       33.45       34.58      3.63 o
   0  12   1       20.22       26.00      3.32 o
   1  12   1       46.43       46.15      3.77 o
   2  12   1       24.99       22.77      4.42 o
   3  12   1       22.17       21.49      4.07 o
   4  12   1       13.52       21.63      4.83 o
   5  12   1        0.57       -1.75      8.06 o
   6  12   1       53.46       47.46      7.77 o
   7  12   1        1.32       -4.20      7.98 o
  -7  13   1        5.86        8.40      7.14 o
  -6  13   1       39.41       37.55      7.66 o
  -5  13   1       27.03       35.13      6.47 o
  -4  13   1       15.26       18.61      4.79 o
  -3  13   1       28.40       23.53      4.27 o
  -2  13   1       33.24       34.92      4.47 o
  -1  13   1       67.22       71.84      4.61 o
   0  13   1        0.53       -1.90      2.91 o
   1  13   1       30.84       32.96      4.05 o
   2  13   1       60.41       69.65      4.48 o
   3  13   1        8.21       14.00      4.03 o
   4  13   1       10.32       10.28      4.53 o
   5  13   1        7.30        8.14      6.94 o
   6  13   1        4.74        4.77      6.39 o
   7  13   1        1.67        2.25     13.20 o
  -7  14   1        1.56        6.86      7.46 o
  -6  14   1       14.36       20.92      7.38 o
  -5  14   1       13.92       14.06      5.33 o
  -4  14   1        6.66       11.34      4.89 o
  -3  14   1        6.42        4.23      4.15 o
  -2  14   1       49.48       54.09      5.29 o
  -1  14   1       15.87       16.04      3.42 o
   0  14   1        4.23        2.11      2.92 o
   1  14   1        7.64        4.40      3.11 o
   2  14   1       54.66       61.55      4.48 o
   3  14   1        2.52        5.22      4.48 o
   4  14   1        0.08        2.53      5.38 o
   5  14   1        0.28        3.81      9.11 o
   6  14   1        6.71       13.99      7.19 o
   7  14   1        7.28        7.51      9.76 o
  -6  15   1       18.62       18.06      7.86 o
  -5  15   1        6.51       17.59      9.21 o
  -4  15   1       13.84        9.32      5.45 o
  -3  15   1        1.29        1.77      4.70 o
  -2  15   1        3.66       -3.60      4.24 o
  -1  15   1       36.10       32.32      4.12 o
   0  15   1        8.19       10.86      4.76 o
   1  15   1       21.56       28.19      3.95 o
   2  15   1       31.14       32.19      4.06 o
   3  15   1        2.00        0.88      4.50 o
   4  15   1       18.36       14.98      5.39 o
   5  15   1       19.12       19.39      7.43 o
   6  15   1        6.98        9.82      7.36 o
  -6  16   1        8.83        5.63      7.70 o
  -5  16   1        2.97        7.15      9.17 o
  -4  16   1       12.21       12.19      5.44 o
  -3  16   1        7.54        2.71      5.00 o
  -2  16   1        7.91       -0.79      7.31 o
  -1  16   1       11.76        6.52      3.77 o
   0  16   1        0.30       -3.20      3.20 o
   1  16   1       29.61       33.57      4.33 o
   2  16   1       11.07        9.54      3.61 o
   3  16   1        0.60       -2.77      4.79 o
   4  16   1       11.00        8.54      8.94 o
   5  16   1        2.12        1.76      6.86 o
  -5  17   1        1.35        1.90      9.24 o
  -4  17   1        4.27       -2.09      5.53 o
  -3  17   1        0.59        1.00      5.20 o
  -2  17   1        1.42       -3.32      5.06 o
  -1  17   1       15.29        8.68      3.96 o
   0  17   1        0.74        2.99      3.67 o
   1  17   1        6.60        3.06      3.77 o
   2  17   1        5.19        3.97      3.75 o
   3  17   1        1.03        1.89      5.69 o
   4  17   1       25.62       16.81     25.57 o
  -4  18   1        1.69        5.07      5.88 o
  -3  18   1        1.18        0.12      5.58 o
  -2  18   1        1.47       -6.67      6.67 o
  -1  18   1        5.14        1.60      6.03 o
   0  18   1        3.50        7.65      4.18 o
   1  18   1        1.11       -2.85      3.92 o
   2  18   1        8.22        1.89      5.04 o
   3  18   1        8.76        6.36      5.83 o
  -2  19   1        2.24       -1.30      5.68 o
  -1  19   1        0.46       -4.66      5.00 o
   0  19   1       11.01        6.54      4.52 o
   1  19   1        0.84        2.98      4.16 o
   2  19   1        8.46       18.37      6.26 o
  -2 -19   2        8.98        7.89      7.00 o
  -1 -19   2        1.00       -4.01      6.51 o
   0 -19   2        0.37       -2.81      6.50 o
   1 -19   2        0.65        1.73      7.02 o
  -4 -18   2        2.15       -3.29      6.79 o
  -3 -18   2        3.98        5.21      6.92 o
  -2 -18   2        6.79       10.48      6.81 o
  -1 -18   2        0.04       -5.72      5.72 o
   0 -18   2        0.18       -5.64      6.00 o
   1 -18   2       10.90        1.43      6.49 o
   2 -18   2        2.65       -6.14      6.14 o
   3 -18   2        3.56       -6.65      8.61 o
  -5 -17   2        1.79        3.79      7.13 o
  -4 -17   2        2.14       -6.30      6.30 o
  -3 -17   2       13.88       10.54      6.46 o
  -2 -17   2        7.87        8.87      6.25 o
  -1 -17   2        7.37       15.30      6.76 o
   0 -17   2       12.02        7.27      6.07 o
   1 -17   2       16.52       15.28      6.35 o
   2 -17   2        9.53       17.60      5.85 o
   3 -17   2        0.83       -2.12      6.43 o
   4 -17   2        7.01       -1.84      9.46 o
  -6 -16   2        3.69      -11.65     16.90 o
  -5 -16   2        1.73       -5.60      6.23 o
  -4 -16   2        0.86       -2.47      6.69 o
  -3 -16   2        0.66        1.31      5.53 o
  -2 -16   2       13.99       14.19      6.11 o
  -1 -16   2        6.82        3.00      5.52 o
   0 -16   2        2.76       -2.57      5.06 o
   1 -16   2       11.52        8.70      5.05 o
   2 -16   2       19.01       11.22      5.23 o
   3 -16   2        0.74        9.46      6.35 o
   4 -16   2       16.31       -4.57     14.75 o
   5 -16   2       20.36       15.72     12.44 o
  -6 -15   2        4.36       -5.86      8.20 o
  -5 -15   2        7.06        1.53     12.31 o
  -4 -15   2        1.94       11.86      8.71 o
  -3 -15   2        4.84        2.47      5.51 o
  -2 -15   2        1.58        1.77      5.08 o
  -1 -15   2        1.23        0.21      5.22 o
   0 -15   2        2.23       -2.43      3.94 o
   1 -15   2        9.98        8.61      4.55 o
   2 -15   2       18.32       18.37      5.09 o
   3 -15   2       10.92        8.13      5.03 o
   4 -15   2        8.64       -3.97      7.51 o
   5 -15   2        0.39      -10.53     13.47 o
   6 -15   2        1.93       -8.13     19.31 o
  -7 -14   2        0.57       -5.82     11.21 o
  -6 -14   2        4.27       -2.37     13.66 o
  -5 -14   2        3.92       -2.66      5.60 o
  -4 -14   2        7.90        7.09      5.50 o
  -3 -14   2       15.52        8.02      5.58 o
  -2 -14   2      101.02      106.32      9.05 o
  -1 -14   2        0.19       -5.02      5.02 o
   0 -14   2       10.05        5.52      4.09 o
   1 -14   2       63.25       56.89      6.15 o
   2 -14   2        4.21        4.79      4.27 o
   3 -14   2        5.60        2.55      4.49 o
   4 -14   2       11.50       16.59      8.48 o
   5 -14   2        0.07       -4.94      8.16 o
   6 -14   2        1.23       -4.10      9.70 o
  -7 -13   2        5.59       -4.59      9.31 o
  -6 -13   2        1.54       -9.81     11.16 o
  -5 -13   2        7.28        9.81      5.50 o
  -4 -13   2       10.25        4.41      5.13 o
  -3 -13   2       17.86       18.44      5.48 o
  -2 -13   2       34.63       36.36      6.16 o
  -1 -13   2       46.81       50.90      6.89 o
   0 -13   2        4.80        0.64      3.69 o
   1 -13   2       42.86       43.59      5.31 o
   2 -13   2       19.12       15.23      4.38 o
   3 -13   2       30.63       34.22      6.16 o
   4 -13   2       77.40       64.56     16.45 o
   5 -13   2        2.51       -2.84      9.14 o
   6 -13   2        0.63       -8.59      8.59 o
   7 -13   2        4.54       -5.08     10.21 o
  -8 -12   2       14.42       -1.29     19.97 o
  -7 -12   2        1.64       -7.56      9.69 o
  -6 -12   2       19.90        6.15      8.81 o
  -5 -12   2       48.44       31.92      6.63 o
  -4 -12   2       10.33       11.39      5.20 o
  -3 -12   2       27.29       24.30      5.66 o
  -2 -12   2       69.48       74.35      7.33 o
  -1 -12   2      291.66      298.98     10.08 o
   0 -12   2        8.87        8.57      3.67 o
   1 -12   2       77.17       79.70      6.32 o
   2 -12   2       56.16       56.06      5.62 o
   3 -12   2       27.03       30.68      4.85 o
   4 -12   2       14.71       10.99      5.50 o
   5 -12   2       69.17       68.47     11.36 o
   6 -12   2        2.41        1.38      8.74 o
   7 -12   2        4.10       -3.79      9.93 o
  -8 -11   2        8.01        5.91     19.55 o
  -7 -11   2       73.18       61.18     20.47 o
  -6 -11   2        7.16       -2.68      7.21 o
  -5 -11   2       82.64       97.68     13.79 o
  -4 -11   2        4.56        3.05      4.58 o
  -3 -11   2       27.17       25.40      5.50 o
  -2 -11   2      465.50      484.24     15.06 o
  -1 -11   2      310.91      297.00      9.57 o
   0 -11   2      212.80      212.00      9.65 o
   1 -11   2       21.82       19.16      4.06 o
   2 -11   2       43.22       47.38      5.05 o
   3 -11   2       23.69       23.97      4.53 o
   4 -11   2        6.43       11.66      5.11 o
   5 -11   2       21.32       29.49      8.83 o
   6 -11   2        0.52        0.40      8.33 o
   7 -11   2       21.38        7.09     18.35 o
   8 -11   2        0.73      -18.25     18.25 o
  -9 -10   2        2.69        4.00     21.06 o
  -8 -10   2        8.94       -7.53     19.05 o
  -7 -10   2       21.35       12.91      9.57 o
  -6 -10   2      129.72      111.12     13.25 o
  -5 -10   2       17.04       30.75      9.94 o
  -4 -10   2       47.67       42.54      6.10 o
  -3 -10   2       35.12       38.78      5.59 o
  -2 -10   2      259.48      276.58     10.69 o
  -1 -10   2      155.78      162.36      6.88 o
   0 -10   2       64.03       87.84      6.72 o
   1 -10   2       44.63       51.31      4.80 o
   2 -10   2        4.74        3.26      3.16 o
   3 -10   2       92.08       92.46      7.16 o
   4 -10   2       19.12       23.57      5.27 o
   5 -10   2        2.67        8.87      7.36 o
   6 -10   2        0.53       -3.12     17.00 o
   7 -10   2       17.89        5.77     17.59 o
   8 -10   2        0.47       -9.43     18.03 o
  -9  -9   2        9.90        4.80     19.88 o
  -8  -9   2       26.47       19.05     18.82 o
  -7  -9   2        9.14        6.76      8.63 o
  -6  -9   2       22.52       16.00      5.71 o
  -5  -9   2       26.97       27.54      8.00 o
  -4  -9   2      273.60      264.69     10.65 o
  -3  -9   2       44.84       42.73      5.69 o
  -2  -9   2       76.72       89.40      8.44 o
  -1  -9   2      219.60      216.18      7.38 o
   0  -9   2       98.45      109.28      6.98 o
   1  -9   2      137.94      150.01      6.22 o
   2  -9   2      102.93      114.50      5.99 o
   3  -9   2       10.21       11.76      3.35 o
   4  -9   2      470.80      508.42     14.81 o
   5  -9   2       43.88       33.61      8.88 o
   6  -9   2       12.32        4.34     14.16 o
   7  -9   2       12.37       21.31     18.05 o
   8  -9   2       11.16        0.36     18.93 o
  -9  -8   2        4.78      -17.69     18.38 o
  -8  -8   2       99.17       57.79     19.75 o
  -7  -8   2       50.92       41.89     18.13 o
  -6  -8   2       60.09       59.35      6.97 o
  -5  -8   2      324.01      348.71     16.53 o
  -4  -8   2      309.18      304.26     10.86 o
  -3  -8   2      153.35      170.99      8.10 o
  -2  -8   2      688.19      754.56     17.91 o
  -1  -8   2     1723.21     1734.21     29.40 o
   0  -8   2       37.64       34.27      3.29 o
   1  -8   2      125.83      125.51      5.74 o
   2  -8   2      271.45      279.40      7.06 o
   3  -8   2      127.01      129.59      5.02 o
   4  -8   2       22.05       26.29      4.70 o
   5  -8   2        0.73        7.27      7.19 o
   6  -8   2       16.19       15.88     14.98 o
   7  -8   2        0.78       -7.43     14.82 o
   8  -8   2       26.44       10.43     18.58 o
   9  -8   2        0.73      -17.79     17.79 o
  -9  -7   2        1.79       -4.23     18.40 o
  -8  -7   2       32.75       37.59     18.61 o
  -7  -7   2       34.47        7.93     15.12 o
  -6  -7   2        6.88       10.93      5.06 o
  -5  -7   2      217.70      211.34      9.41 o
  -4  -7   2      159.16      154.57      7.82 o
  -3  -7   2       23.33       38.91      5.27 o
  -2  -7   2     1407.45     1394.99     28.52 o
  -1  -7   2     9091.91     9011.19    135.29 o
   0  -7   2      327.54      296.13      6.88 o
   1  -7   2       41.24       50.31      3.35 o
   2  -7   2      540.68      536.25      8.99 o
   3  -7   2      173.10      178.10      5.46 o
   4  -7   2       28.39       28.07      4.49 o
   5  -7   2       18.96       27.53      8.06 o
   6  -7   2      182.24      175.75     22.41 o
   7  -7   2       19.44        2.04     14.79 o
   8  -7   2       32.46       25.75     18.11 o
   9  -7   2        3.69        4.22     19.11 o
 -10  -6   2        1.98      -20.33     20.33 o
  -9  -6   2        1.82        0.73     18.56 o
  -8  -6   2       11.66       23.53     17.49 o
  -7  -6   2        1.39       -8.87     13.41 o
  -6  -6   2      233.12      226.77     18.35 o
  -5  -6   2      226.52      226.70      9.36 o
  -4  -6   2       62.25       60.24      4.55 o
  -3  -6   2       71.97       73.56      5.43 o
  -2  -6   2      121.57      123.50      6.02 o
  -1  -6   2     3086.81     3136.33     56.56 o
   0  -6   2       39.41       40.72      2.87 o
   1  -6   2        9.12        8.84      2.00 o
   2  -6   2      399.85      391.46      7.75 o
   3  -6   2     1175.73     1137.16     20.04 o
   4  -6   2       13.62       25.64      2.80 o
   5  -6   2      386.93      369.30     12.79 o
   6  -6   2      317.82      296.32     21.21 o
   8  -6   2       39.06       41.22     19.05 o
   9  -6   2        4.01       17.82     20.01 o
 -10  -5   2        7.57        3.52     19.76 o
  -9  -5   2       21.75       37.48     18.59 o
  -8  -5   2       78.38       59.39     18.56 o
  -7  -5   2       29.26       28.46     14.75 o
  -6  -5   2      236.63      234.54     11.69 o
  -5  -5   2      109.03      105.16      5.79 o
  -4  -5   2      474.62      479.05     10.68 o
  -3  -5   2      402.97      403.42     10.81 o
  -2  -5   2       16.74       20.87      2.75 o
  -1  -5   2        1.40       -0.97      1.22 o
   1  -5   2       85.12       89.48      3.80 o
   2  -5   2       71.64       68.55      2.95 o
   3  -5   2      623.44      614.30      9.43 o
   4  -5   2      454.96      503.90      9.26 o
   5  -5   2      382.80      412.52     16.16 o
   6  -5   2       58.57       63.35     10.68 o
   7  -5   2       53.85       43.31     11.11 o
   8  -5   2       24.63       22.31     17.05 o
   9  -5   2        1.71        2.03     17.29 o
 -10  -4   2        4.14       -9.14     18.31 o
  -9  -4   2       25.10       54.21     19.29 o
  -8  -4   2       80.23       62.24     19.37 o
  -7  -4   2       24.01       39.99     15.79 o
  -6  -4   2      642.19      597.38     19.60 o
  -5  -4   2       17.66       16.53      5.12 o
  -4  -4   2      626.06      646.49     16.56 o
  -3  -4   2     1946.51     1916.45     36.28 o
  -2  -4   2       38.11       43.71      3.43 o
   0  -4   2      463.07      480.02      9.11 o
   1  -4   2      156.57      160.93      4.07 o
   2  -4   2       65.12       66.03      3.00 o
   3  -4   2      198.42      188.96      4.68 o
   4  -4   2      141.93      134.87      5.57 o
   5  -4   2       19.66       44.31      7.15 o
   6  -4   2      123.84      134.83     26.26 o
   7  -4   2       33.65       39.07      8.64 o
   8  -4   2       16.80       26.33     12.69 o
   9  -4   2        5.38      -10.55     16.16 o
 -10  -3   2        3.54        8.27     17.84 o
  -9  -3   2       50.55       55.60     18.97 o
  -8  -3   2       23.82       23.30     15.59 o
  -7  -3   2       97.74       98.92     18.03 o
  -6  -3   2       77.77       76.11      8.07 o
  -5  -3   2       23.75       30.89      8.77 o
  -4  -3   2      365.26      365.85     10.87 o
  -3  -3   2     1091.74     1100.41     21.69 o
  -2  -3   2        3.33        5.29      2.05 o
  -1  -3   2    24056.60    23789.37    345.00 o
   0  -3   2      865.48      832.23     13.97 o
   1  -3   2      236.10      234.06      4.20 o
   2  -3   2      438.34      418.09      6.86 o
   3  -3   2      260.40      235.92      6.10 o
   4  -3   2       27.46       27.48      3.13 o
   5  -3   2      113.63      145.01     10.09 o
   6  -3   2      609.87      648.11     21.25 o
   7  -3   2       60.14       60.10     14.99 o
   8  -3   2       41.41       58.99      9.64 o
   9  -3   2        8.52       -4.93      8.01 o
 -10  -2   2        1.12       12.95     17.67 o
  -9  -2   2       15.13       -7.67     15.61 o
  -8  -2   2       17.95       25.98     16.01 o
  -7  -2   2       16.77       45.07     14.24 o
  -6  -2   2       37.85       32.00     12.86 o
  -5  -2   2      168.61      174.65      9.17 o
  -4  -2   2       62.86       65.01      5.67 o
  -3  -2   2      822.34      773.97     15.36 o
  -2  -2   2      429.35      416.20      8.05 o
  -1  -2   2    16751.89    16155.98    236.07 o
   0  -2   2      147.35      141.47      3.54 o
   1  -2   2      305.91      287.37      5.08 o
   2  -2   2      555.28      540.10      9.27 o
   3  -2   2      777.77      808.22     15.70 o
   4  -2   2      990.42      965.19     26.42 o
   5  -2   2      350.37      314.46     23.61 o
   6  -2   2     3294.00     2970.60    106.04 o
   7  -2   2       45.54       47.53     15.00 o
   8  -2   2       42.81       62.16     10.88 o
   9  -2   2       43.44       41.21     13.17 o
 -10  -1   2        2.64        1.63     15.73 o
  -9  -1   2       23.94        8.01     15.18 o
  -8  -1   2       92.06       76.76     16.85 o
  -7  -1   2       60.54       77.45     15.59 o
  -6  -1   2      346.55      333.70     13.29 o
  -5  -1   2       73.35       81.05      6.88 o
  -4  -1   2       71.02       98.94      6.61 o
  -3  -1   2      779.16      791.15     45.14 o
  -2  -1   2      970.07      950.12     15.48 o
  -1  -1   2     2787.04     2567.01     37.99 o
   0  -1   2     1288.93     1102.53     22.29 o
   1  -1   2       56.30       54.86      3.66 o
   2  -1   2      466.05      442.33     11.99 o
   3  -1   2      159.40      172.89      7.07 o
   4  -1   2       50.09       57.53      5.01 o
   5  -1   2      608.01      595.16     30.54 o
   6  -1   2      363.33      337.17     25.87 o
   7  -1   2       13.23       33.07     12.97 o
   8  -1   2       28.68       32.10     15.41 o
   9  -1   2       17.80       28.26     11.74 o
 -10   0   2        5.89       37.19     16.58 o
  -9   0   2       28.55       57.39     17.38 o
  -8   0   2       11.56        6.00     12.09 o
  -7   0   2        9.03       25.55     12.12 o
  -6   0   2        9.41       10.32      5.47 o
  -5   0   2      368.45      336.96     12.28 o
  -4   0   2       57.32      105.23      6.86 o
  -3   0   2      815.65      787.01     14.02 o
  -2   0   2     2184.11     2156.52     36.83 o
  -1   0   2       11.70       11.41      1.58 o
   1   0   2       15.67       15.70      2.32 o
   2   0   2      309.38      308.04      9.23 o
   3   0   2      321.20      339.00     10.49 o
   4   0   2        0.15       -0.09      8.15 o
   5   0   2        7.22        4.86      6.52 o
   6   0   2       24.02       16.69     13.18 o
   7   0   2        1.20       15.92     11.87 o
   8   0   2       21.38       19.88     13.71 o
   9   0   2        3.08       24.42     16.06 o
 -10   1   2        2.43        9.40     14.35 o
  -9   1   2       23.98       38.10     15.18 o
  -8   1   2       92.39       93.35     17.52 o
  -7   1   2       60.51       43.01     12.96 o
  -6   1   2      345.20      332.11     13.44 o
  -5   1   2       75.02       77.40      4.85 o
  -4   1   2       74.39      103.80     12.43 o
  -3   1   2      788.05      803.78     18.01 o
  -2   1   2      976.20      963.13     17.27 o
  -1   1   2     2786.15     2529.17     71.76 o
   1   1   2       63.95       62.96     10.60 o
   2   1   2      463.25      430.91     11.95 o
   3   1   2      166.28      166.94     12.02 o
   4   1   2       47.16       58.69      9.83 o
   5   1   2      606.54      603.46     17.64 o
   6   1   2      353.48      301.41     24.31 o
   7   1   2       13.12       17.52     11.87 o
   8   1   2       28.61       40.05     13.91 o
   9   1   2       18.26       33.22     15.93 o
 -10   2   2        1.26       31.11     15.36 o
  -9   2   2       14.76       32.64     14.68 o
  -8   2   2       17.38       15.11     12.51 o
  -7   2   2       16.90       28.77     11.43 o
  -6   2   2       38.60       31.90      7.84 o
  -5   2   2      166.58      178.55      7.38 o
  -4   2   2       58.71       52.46      4.64 o
  -3   2   2      825.33      787.70     13.20 o
  -2   2   2      426.94      417.23      6.64 o
  -1   2   2    16754.30    16423.36    308.06 o
   0   2   2      144.53      150.86      5.07 o
   1   2   2      302.98      271.10      8.22 o
   2   2   2      557.67      537.29     12.76 o
   3   2   2      765.46      768.49     19.08 o
   4   2   2      993.30      940.24     18.59 o
   5   2   2      352.14      350.41     12.92 o
   6   2   2     3301.47     2964.72    105.26 o
   7   2   2       44.12       46.21     13.05 o
   8   2   2       42.48       65.45     15.51 o
   9   2   2       42.96       68.83     17.58 o
 -10   3   2        3.46       14.66     14.00 o
  -9   3   2       51.30       65.26     16.96 o
  -8   3   2       24.43       40.98     12.91 o
  -7   3   2       97.55      116.78     16.65 o
  -6   3   2       79.18       79.43      8.58 o
  -5   3   2       25.15       29.15      3.67 o
  -4   3   2      369.97      369.33      9.74 o
  -3   3   2     1076.52     1052.22     17.37 o
  -2   3   2        3.26        5.72      1.81 o
  -1   3   2    24050.51    23723.90    462.69 o
   0   3   2      880.32      863.79     15.06 o
   1   3   2      231.17      224.30      7.05 o
   2   3   2      435.83      414.25      8.73 o
   3   3   2      269.44      238.40      6.86 o
   4   3   2       27.26       36.14      5.67 o
   5   3   2      113.90      126.95      8.92 o
   6   3   2      609.51      598.64     32.65 o
   7   3   2       62.04       71.37     14.30 o
   8   3   2       41.59       76.20     15.89 o
   9   3   2        8.79       17.79     13.68 o
 -10   4   2        4.04       29.05     14.99 o
  -9   4   2       24.75       43.63     14.44 o
  -8   4   2       80.54       94.02     16.16 o
  -7   4   2       23.71       35.80     11.37 o
  -6   4   2      640.27      611.72     25.92 o
  -5   4   2       16.81       22.81      3.47 o
  -4   4   2      616.72      610.34     14.29 o
  -3   4   2     1959.79     1908.78     29.29 o
  -2   4   2       36.51       36.69      3.59 o
   0   4   2      454.17      467.69      8.44 o
   1   4   2      164.63      163.57      5.73 o
   2   4   2       66.19       63.79      2.88 o
   3   4   2      197.66      192.75      3.97 o
   4   4   2      139.30      132.00      4.87 o
   5   4   2       19.61       27.07      5.11 o
   6   4   2      120.61      122.42      9.96 o
   7   4   2       33.00       35.17     11.60 o
   8   4   2       16.85       19.63     11.29 o
   9   4   2        5.36       17.44     14.05 o
 -10   5   2        7.49       51.31     16.42 o
  -9   5   2       21.84       31.93     13.68 o
  -8   5   2       77.71       54.88     14.14 o
  -7   5   2       29.47       38.69     10.63 o
  -6   5   2      237.98      227.03     14.33 o
  -5   5   2      110.19      108.31      5.76 o
  -4   5   2      484.62      492.64     10.55 o
  -3   5   2      398.39      392.02      8.11 o
  -2   5   2       19.72       23.75      2.63 o
  -1   5   2        1.77        1.30      0.69 o
   0   5   2      267.68      164.94      7.96 o
   1   5   2       81.03       78.52      3.73 o
   2   5   2       71.38       67.95      2.96 o
   3   5   2      616.26      610.64      8.20 o
   4   5   2      458.87      491.72      7.28 o
   5   5   2      382.15      374.44     14.29 o
   6   5   2       57.43       57.51      8.19 o
   7   5   2       52.48       60.24     13.66 o
   8   5   2       24.53       19.06     11.48 o
   9   5   2        1.81        2.60     11.74 o
 -10   6   2        2.00       23.89     14.34 o
  -9   6   2        1.94       20.97     13.19 o
  -8   6   2       11.78       28.22     12.06 o
  -7   6   2        1.14        2.94      6.14 o
  -6   6   2      232.18      232.05     10.23 o
  -5   6   2      224.99      223.20      7.85 o
  -4   6   2       60.14       61.93      4.62 o
  -3   6   2       69.73       65.91      5.24 o
  -2   6   2      126.15      122.27      4.71 o
  -1   6   2     3085.56     3088.60     98.79 o
   0   6   2       41.59       35.96      2.26 o
   1   6   2       10.63        5.66      2.52 o
   2   6   2      399.26      383.84      9.64 o
   3   6   2     1181.54     1135.68     16.51 o
   4   6   2       12.75        9.29      1.89 o
   5   6   2      387.58      352.37     11.35 o
   6   6   2      322.24      295.50     14.61 o
   7   6   2       78.31       60.62     14.30 o
   8   6   2       38.59       39.42     13.47 o
   9   6   2        3.79       17.21     12.39 o
  -9   7   2        2.00        3.64     12.00 o
  -8   7   2       33.97       45.89     13.37 o
  -7   7   2       34.45       39.78      8.59 o
  -6   7   2        6.71       16.27      5.40 o
  -5   7   2      219.08      217.09      7.98 o
  -4   7   2      156.95      159.17      5.42 o
  -3   7   2       23.79       32.33      3.50 o
  -2   7   2     1399.10     1400.33     22.20 o
  -1   7   2     9083.48     9180.11    111.64 o
   0   7   2      324.66      304.74      6.06 o
   1   7   2       40.68       43.53      2.95 o
   2   7   2      536.53      532.04      9.43 o
   3   7   2      170.92      171.01      4.20 o
   4   7   2       28.60       30.33      3.21 o
   5   7   2       19.14       23.63      7.39 o
   6   7   2      179.66      179.16     12.15 o
   7   7   2       19.20       23.42     10.71 o
   8   7   2       33.10       33.09     12.95 o
   9   7   2        3.93       17.97     12.64 o
  -9   8   2        4.57       24.29     12.89 o
  -8   8   2       97.68       86.89     16.70 o
  -7   8   2       50.42       65.55      7.82 o
  -6   8   2       59.95       58.46      6.84 o
  -5   8   2      322.90      343.96     10.12 o
  -4   8   2      310.26      297.35     10.02 o
  -3   8   2      153.23      182.52      6.52 o
  -2   8   2      690.74      721.85     13.69 o
  -1   8   2     1723.79     1758.02     23.99 o
   0   8   2       37.65       39.02      2.80 o
   1   8   2      129.36      123.17      3.21 o
   2   8   2      274.43      284.15      5.60 o
   3   8   2      127.29      128.42      4.00 o
   4   8   2       21.65       26.09      3.37 o
   5   8   2        0.43        4.50      4.53 o
   6   8   2       16.39        5.73      6.73 o
   7   8   2        0.83       18.33     10.09 o
   8   8   2       25.87       42.12     14.04 o
   9   8   2        0.68       20.34     13.46 o
  -9   9   2       10.09       36.79     15.23 o
  -8   9   2       27.88       49.31     14.53 o
  -7   9   2        9.12       11.26      6.09 o
  -6   9   2       22.90       26.85      6.09 o
  -5   9   2       26.43       35.04      4.96 o
  -4   9   2      272.99      269.67      9.96 o
  -3   9   2       44.73       52.09      4.55 o
  -2   9   2       75.82       89.97      6.96 o
  -1   9   2      219.30      214.28      5.77 o
   0   9   2       97.57      109.57      5.42 o
   1   9   2      133.40      135.11      3.72 o
   2   9   2      100.89      109.37      4.98 o
   3   9   2        9.48        8.62      3.24 o
   4   9   2      471.26      482.93     10.46 o
   5   9   2       43.95       48.46      6.34 o
   6   9   2       12.74       -3.87      6.71 o
   7   9   2       11.86       16.31     10.94 o
   8   9   2       11.49       31.21     12.67 o
  -9  10   2        2.59       10.07     12.59 o
  -8  10   2        8.75        9.00     11.65 o
  -7  10   2       21.53       16.28      7.25 o
  -6  10   2      129.21      141.13      9.85 o
  -5  10   2       18.17       17.11      4.63 o
  -4  10   2       47.57       43.45      5.85 o
  -3  10   2       35.83       41.35      4.75 o
  -2  10   2      258.45      277.18     25.82 o
  -1  10   2      155.46      166.37      7.27 o
   0  10   2       64.54       68.02      4.96 o
   1  10   2       47.53       53.18      3.34 o
   2  10   2        5.30        3.20      2.49 o
   3  10   2       94.54      103.47      5.33 o
   4  10   2       18.78       22.91      4.35 o
   5  10   2        2.83       -0.09      4.90 o
   6  10   2        0.46       -6.60      6.60 o
   7  10   2       18.52       29.34      9.06 o
   8  10   2        0.45       22.65     12.29 o
  -8  11   2        7.94       21.85     13.25 o
  -7  11   2       72.88       74.69      8.84 o
  -6  11   2        7.08        0.92      7.17 o
  -5  11   2       81.66       90.21      9.47 o
  -4  11   2        4.35        9.19      4.88 o
  -3  11   2       25.95       25.13      4.56 o
  -2  11   2      465.44      475.85     11.84 o
  -1  11   2      311.19      293.16      7.61 o
   0  11   2      211.46      221.45      8.02 o
   1  11   2       20.66       19.90      2.85 o
   2  11   2       43.96       50.28      3.59 o
   3  11   2       22.21       27.21      3.96 o
   4  11   2        6.21        5.13      4.74 o
   5  11   2       21.23       27.10      6.19 o
   6  11   2        0.47       -4.85     12.75 o
   7  11   2       21.54       32.17      9.48 o
   8  11   2        0.82        4.41     11.17 o
  -8  12   2       14.27       12.99     12.68 o
  -7  12   2        1.70        5.71      7.07 o
  -6  12   2       19.93       26.06      6.85 o
  -5  12   2       48.53       46.73      6.82 o
  -4  12   2       10.76        5.76      4.96 o
  -3  12   2       28.17       22.24      4.85 o
  -2  12   2       68.64       73.91      5.95 o
  -1  12   2      291.30      291.85      7.61 o
   0  12   2        8.45        7.02      2.73 o
   1  12   2       78.61       88.28      5.36 o
   2  12   2       56.37       65.38      4.10 o
   3  12   2       27.60       30.90      4.32 o
   4  12   2       15.96       17.72      8.58 o
   5  12   2       69.11       76.49      8.48 o
   6  12   2        2.55        4.38      7.87 o
   7  12   2        3.90        3.25     18.92 o
  -7  13   2        5.67        4.15      7.23 o
  -6  13   2        1.60        4.36      8.37 o
  -5  13   2        7.36        6.97      5.89 o
  -4  13   2        9.85        6.85      5.39 o
  -3  13   2       18.50       19.71      4.92 o
  -2  13   2       36.05       37.28      4.60 o
  -1  13   2       46.44       49.19      4.09 o
   0  13   2        5.52        2.21      2.79 o
   1  13   2       41.54       34.59      3.71 o
   2  13   2       18.47       17.76      4.11 o
   3  13   2       30.73       35.50      7.28 o
   4  13   2       76.86       65.48     22.01 o
   5  13   2        2.56       -2.36      7.92 o
   6  13   2        0.70       -3.13     11.60 o
   7  13   2        4.67        1.41     10.04 o
  -7  14   2        0.61        4.36      7.63 o
  -6  14   2        4.31        8.14      6.90 o
  -5  14   2        4.10       -1.07      4.89 o
  -4  14   2        8.21        7.58      5.77 o
  -3  14   2       15.01       13.82      4.61 o
  -2  14   2      100.22      104.49      6.41 o
  -1  14   2        0.18       -2.89      2.89 o
   0  14   2        9.86        9.29      3.32 o
   1  14   2       63.87       82.70      4.95 o
   2  14   2        4.58        4.56      3.61 o
   3  14   2        5.30        3.40      4.37 o
   4  14   2       11.37       23.09      8.10 o
   5  14   2        0.05        3.52      6.39 o
   6  14   2        1.35        7.82      8.49 o
  -6  15   2        4.42        6.41     12.08 o
  -5  15   2        7.01       16.58      5.84 o
  -4  15   2        1.77       -1.10      4.96 o
  -3  15   2        4.88       -2.86      4.52 o
  -2  15   2        1.69       -4.07      4.09 o
  -1  15   2        1.06       -0.56      3.31 o
   0  15   2        2.31        1.64      3.09 o
   1  15   2        9.73       10.12      3.55 o
   2  15   2       19.11       17.16      3.63 o
   3  15   2       11.14       12.81      4.94 o
   4  15   2        8.82        4.52      7.92 o
   5  15   2        0.38       -3.88     10.10 o
   6  15   2        1.95        8.20      9.47 o
  -6  16   2        3.67        4.86      8.53 o
  -5  16   2        1.88        8.15      5.70 o
  -4  16   2        0.88       -7.19      7.73 o
  -3  16   2        0.63       -0.37      4.86 o
  -2  16   2       14.43       13.15      4.83 o
  -1  16   2        6.82        0.53      3.40 o
   0  16   2        2.89        0.95      3.96 o
   1  16   2       11.55        6.83      3.63 o
   2  16   2       18.41       19.14      4.53 o
   3  16   2        0.79        4.43      7.11 o
   4  16   2       16.34        6.46     11.75 o
   5  16   2       20.26       24.42      8.07 o
  -5  17   2        1.73        4.38      6.01 o
  -4  17   2        2.27        6.02      7.19 o
  -3  17   2       14.09        9.11      5.54 o
  -2  17   2        7.89        8.95      4.96 o
  -1  17   2        7.64       -0.06      4.36 o
   0  17   2       11.99        1.99      3.78 o
   1  17   2       16.43       12.29      3.93 o
   2  17   2        9.64        4.65      3.85 o
   3  17   2        0.86       -2.76      6.62 o
   4  17   2        7.02        6.87      9.34 o
  -4  18   2        2.11        2.13      5.70 o
  -3  18   2        3.82        8.61      5.71 o
  -2  18   2        6.76        6.64      5.11 o
  -1  18   2        0.04       -0.51      4.80 o
   0  18   2        0.17        2.11      3.91 o
   1  18   2       10.93        5.93      4.09 o
   2  18   2        2.63        1.38      7.30 o
   3  18   2        3.49       -8.96      8.96 o
  -2  19   2        8.95       -1.50      5.61 o
  -1  19   2        1.01       -4.91      5.03 o
   0  19   2        0.42       -0.23      5.08 o
   1  19   2        0.63       -2.16      4.16 o
  -2 -19   3       12.55       13.90      7.56 o
  -1 -19   3        1.35       -0.45      6.49 o
   0 -19   3        0.01       -5.96      5.96 o
   1 -19   3        0.93       -1.56      6.60 o
  -4 -18   3        3.09       -0.17      7.36 o
  -3 -18   3       24.68       14.29      7.30 o
  -2 -18   3        1.68        2.61      6.55 o
  -1 -18   3        5.61        1.38      6.41 o
   0 -18   3        8.67       -3.28      6.20 o
   1 -18   3        3.55        2.05      6.16 o
   2 -18   3       11.27        7.16      6.97 o
   3 -18   3        0.91       -8.85      8.85 o
  -5 -17   3        5.29       -2.84      7.06 o
  -4 -17   3        0.19        2.16      6.42 o
  -3 -17   3       19.96       17.32      7.06 o
  -2 -17   3        0.04       -3.30      7.28 o
  -1 -17   3       21.24       17.53      6.57 o
   0 -17   3        7.80        0.41      5.98 o
   1 -17   3        2.65       -5.66      5.66 o
   2 -17   3        2.63       -2.53      7.75 o
   3 -17   3        8.87       -1.26      6.41 o
   4 -17   3        8.52        2.55      9.73 o
  -6 -16   3        4.64        3.73     10.51 o
  -5 -16   3        7.24        5.60      6.82 o
  -4 -16   3        1.87        1.17      6.02 o
  -3 -16   3       16.35       14.95     10.19 o
  -2 -16   3       51.96       41.04      7.38 o
  -1 -16   3        9.83       -2.48      5.32 o
   0 -16   3       18.10        6.31      5.80 o
   1 -16   3       11.72        9.86      6.08 o
   2 -16   3        6.73       11.37      6.31 o
   3 -16   3        1.18        2.51      6.24 o
   4 -16   3        0.50       -0.54     10.58 o
   5 -16   3        1.04       -5.89      9.27 o
  -6 -15   3        0.46       -8.43      8.43 o
  -5 -15   3        0.91        2.56      6.22 o
  -4 -15   3        1.65       -0.94      5.31 o
  -3 -15   3      118.81      105.26      9.79 o
  -2 -15   3      181.91      149.73     12.83 o
  -1 -15   3        3.20        3.13      5.36 o
   0 -15   3        1.82       -2.07      5.02 o
   1 -15   3       18.85        5.72      5.56 o
   2 -15   3       37.84       28.96      6.81 o
   3 -15   3        0.83        4.51      5.74 o
   4 -15   3        5.15        6.51      8.61 o
   5 -15   3        4.02        3.89      9.23 o
  -7 -14   3        7.30       -4.28      9.91 o
  -6 -14   3       18.21       12.80     16.33 o
  -5 -14   3        2.39       -5.95      7.90 o
  -4 -14   3        0.51        4.74      5.49 o
  -3 -14   3       76.11       60.72      7.81 o
  -2 -14   3       62.78       53.08      7.48 o
  -1 -14   3        0.27        2.66      4.81 o
   0 -14   3       17.29        9.44      5.12 o
   1 -14   3        9.33        4.26      4.89 o
   2 -14   3       30.62       25.88      5.38 o
   3 -14   3       59.43       54.63      6.25 o
   4 -14   3       18.35       14.31      8.71 o
   5 -14   3        1.31       -0.38      8.74 o
   6 -14   3        3.81       -8.05     20.39 o
  -7 -13   3        1.25       -4.51      9.40 o
  -6 -13   3        6.02       -5.88      5.95 o
  -5 -13   3        1.68        1.84      6.67 o
  -4 -13   3       16.65        3.64      6.05 o
  -3 -13   3       18.43       14.17      5.60 o
  -2 -13   3        0.13        2.61      5.18 o
  -1 -13   3       25.28       16.11      5.25 o
   0 -13   3       74.45       74.89      7.69 o
   1 -13   3       21.96       24.66      4.71 o
   2 -13   3        4.73        7.58      4.27 o
   3 -13   3       13.09        8.65      4.56 o
   4 -13   3       63.86       53.55     11.39 o
   5 -13   3       53.06       51.87     11.20 o
   6 -13   3        1.88       -6.40     10.59 o
   7 -13   3        2.90      -13.96     17.96 o
  -8 -12   3       25.29        6.82     19.73 o
  -7 -12   3        8.54       -1.05      8.83 o
  -6 -12   3       33.99       26.97      7.35 o
  -5 -12   3        1.76       -4.86      4.86 o
  -4 -12   3        4.85       -1.94      6.42 o
  -3 -12   3       35.98       39.48      6.31 o
  -2 -12   3      372.73      378.15     13.63 o
  -1 -12   3      130.27      122.01      8.85 o
   0 -12   3       47.10       49.77      6.29 o
   1 -12   3      143.21      143.83      7.94 o
   2 -12   3       13.00       13.37      5.47 o
   3 -12   3        7.14        2.10      3.88 o
   4 -12   3       64.69       58.15      8.43 o
   5 -12   3       12.17       -5.26      7.46 o
   6 -12   3        0.03       -8.56      8.56 o
   7 -12   3       10.73      -16.84     16.84 o
  -8 -11   3        1.21      -17.85     17.85 o
  -7 -11   3       14.83       -0.51      9.17 o
  -6 -11   3        9.40        7.17      5.78 o
  -5 -11   3       38.78       35.58      9.49 o
  -4 -11   3        8.26       11.90      5.33 o
  -3 -11   3       65.77       59.78      6.82 o
  -2 -11   3     1730.32     1679.78     36.25 o
  -1 -11   3        0.93        0.57      4.83 o
   0 -11   3        0.60       -2.08      3.66 o
   1 -11   3      235.00      240.82      8.55 o
   2 -11   3       77.26       78.35      5.99 o
   3 -11   3        9.74       11.05      4.06 o
   4 -11   3        2.48       -3.11      4.76 o
   5 -11   3        6.18        7.94      8.83 o
   6 -11   3        0.81       -5.05      8.29 o
   7 -11   3       18.51       13.79     19.18 o
  -9 -10   3        2.78       23.86     21.88 o
  -8 -10   3        0.49      -18.33     18.33 o
  -7 -10   3        9.35       -2.10     13.07 o
  -6 -10   3       15.25       17.23     10.72 o
  -5 -10   3       43.50       48.72      6.69 o
  -4 -10   3        5.09        4.10      4.54 o
  -3 -10   3       30.43       36.91      5.76 o
  -2 -10   3      590.51      598.15     16.72 o
  -1 -10   3       17.47       14.99      7.74 o
   0 -10   3       16.63       18.48      3.57 o
   1 -10   3      181.17      190.63      6.50 o
   2 -10   3      101.30      107.94      5.56 o
   3 -10   3      193.00      190.09      6.95 o
   4 -10   3      199.55      191.44     10.16 o
   5 -10   3      109.70       94.06     13.84 o
   6 -10   3        4.98       -2.13      9.31 o
   7 -10   3        4.43       -2.39     18.37 o
   8 -10   3        0.91      -12.81     19.00 o
  -9  -9   3        5.86      -16.75     19.25 o
  -8  -9   3        1.56       -1.50     17.32 o
  -7  -9   3        7.09       -0.42      7.97 o
  -6  -9   3       10.27        7.98      5.27 o
  -5  -9   3       64.79       58.16      6.84 o
  -4  -9   3       27.01       26.18      5.29 o
  -3  -9   3        6.05        4.37      3.97 o
  -2  -9   3      253.75      266.77     10.21 o
  -1  -9   3        2.05        2.00      2.23 o
   0  -9   3      121.73      132.38      6.54 o
   1  -9   3        2.91       -2.13      2.34 o
   2  -9   3       59.90       64.25      4.28 o
   3  -9   3      111.05      120.83      5.88 o
   4  -9   3      137.20      146.41      9.03 o
   5  -9   3      106.63      101.08     12.03 o
   6  -9   3       35.65       31.89     17.28 o
   7  -9   3        0.73      -11.60     16.50 o
   8  -9   3        0.20      -15.08     18.44 o
  -9  -8   3       13.01       10.65     19.38 o
  -8  -8   3        9.02      -16.24     16.24 o
  -7  -8   3      145.52      125.63     22.22 o
  -6  -8   3       17.10       17.27      5.65 o
  -5  -8   3        7.16       12.48      4.71 o
  -4  -8   3       68.01       66.08      6.36 o
  -3  -8   3       69.52       86.94      6.66 o
  -2  -8   3      908.58      921.28     17.92 o
  -1  -8   3      176.64      174.54      6.46 o
   0  -8   3       60.96       59.77      4.44 o
   1  -8   3       66.14       69.51      4.04 o
   2  -8   3       17.64       13.74      2.57 o
   3  -8   3      526.25      498.82     10.22 o
   4  -8   3      175.21      189.20     10.83 o
   5  -8   3       60.00       84.92     11.21 o
   6  -8   3       25.36       35.11     17.30 o
   7  -8   3        5.11       -8.29     15.11 o
   8  -8   3        3.22      -10.82     17.03 o
  -9  -7   3        2.57       -1.91     19.24 o
  -8  -7   3       18.47        6.60     16.54 o
  -7  -7   3      109.69       97.36     19.50 o
  -6  -7   3      299.15      311.91     12.02 o
  -5  -7   3       53.96       60.26      6.31 o
  -4  -7   3       17.70       20.11      4.41 o
  -3  -7   3      944.01      947.70     21.61 o
  -2  -7   3     2762.48     2798.45     44.51 o
  -1  -7   3      482.96      455.32     10.41 o
   0  -7   3       69.71       76.89      4.57 o
   1  -7   3      106.35      116.16      3.92 o
   2  -7   3       24.86       30.51      2.67 o
   3  -7   3       40.89       41.69      3.11 o
   4  -7   3      130.81      141.52      8.64 o
   5  -7   3        3.66        9.60      5.32 o
   6  -7   3      177.78      156.19     22.06 o
   7  -7   3       28.27       32.00     16.54 o
   8  -7   3        2.97      -16.31     16.31 o
   9  -7   3        6.00      -15.66     18.27 o
 -10  -6   3       14.74      -16.38     20.88 o
  -9  -6   3        2.46       22.42     19.51 o
  -8  -6   3        4.36       12.97     16.16 o
  -7  -6   3       88.35       85.41     18.18 o
  -6  -6   3       68.39       60.74      6.79 o
  -5  -6   3      106.57       91.18      6.97 o
  -4  -6   3      210.29      206.73      8.58 o
  -3  -6   3      412.51      434.53     14.42 o
  -2  -6   3     2319.40     2309.53     36.76 o
  -1  -6   3       48.54       55.73      4.17 o
   0  -6   3      581.86      573.84     11.43 o
   1  -6   3       83.72       89.77      4.00 o
   2  -6   3      159.66      154.93      4.24 o
   3  -6   3       72.68       75.77      3.52 o
   4  -6   3      131.78      136.33      5.98 o
   5  -6   3      905.40      871.83     25.96 o
   6  -6   3       24.55       29.42     11.89 o
   7  -6   3       34.89       26.32     17.01 o
   8  -6   3        0.99        3.42     17.62 o
   9  -6   3        6.12      -11.59     18.04 o
 -10  -5   3        8.19       20.87     20.10 o
  -9  -5   3        6.76        9.90     17.92 o
  -8  -5   3       54.72       77.67     19.56 o
  -7  -5   3        2.81       -4.53     13.13 o
  -6  -5   3       37.20       25.67      6.63 o
  -5  -5   3      317.32      325.76     16.70 o
  -4  -5   3      664.18      688.06     13.76 o
  -3  -5   3      145.25      136.28      5.41 o
  -2  -5   3      733.72      727.65     13.61 o
  -1  -5   3       27.89       25.16      8.41 o
   0  -5   3      111.61      111.74      5.11 o
   1  -5   3       28.09       31.64      2.58 o
   2  -5   3      364.75      362.32     10.85 o
   3  -5   3      672.10      700.89     13.81 o
   4  -5   3      250.63      246.88     12.86 o
   5  -5   3      173.16      175.22     11.28 o
   6  -5   3       21.83       18.95     11.46 o
   7  -5   3       44.55       43.71      9.80 o
   8  -5   3        2.00       19.44     16.54 o
   9  -5   3        2.16       -9.29     17.18 o
 -10  -4   3        2.53       -8.11     17.86 o
  -9  -4   3        2.86       15.64     17.07 o
  -8  -4   3       35.91       37.90     17.62 o
  -7  -4   3        2.07       21.97     14.67 o
  -6  -4   3      156.80      159.77     10.51 o
  -5  -4   3      159.80      165.97      9.42 o
  -4  -4   3      917.44     1018.39     21.73 o
  -3  -4   3      655.53      671.06     12.95 o
  -2  -4   3      371.73      379.23      8.30 o
  -1  -4   3       63.33       63.74     12.33 o
   0  -4   3       20.62       25.00      3.67 o
   1  -4   3      356.65      357.04      8.95 o
   2  -4   3      762.62      786.93     21.89 o
   3  -4   3     1293.51     1375.57     27.36 o
   4  -4   3        9.02        4.40      2.97 o
   5  -4   3      670.89      694.77     21.52 o
   6  -4   3       17.36       24.29      7.17 o
   7  -4   3       22.95       22.92      8.58 o
   8  -4   3        4.23        0.28      9.53 o
   9  -4   3        1.08       -4.29     16.75 o
 -10  -3   3        9.39       -1.49     18.16 o
  -9  -3   3       22.99       44.06     18.19 o
  -8  -3   3        3.09       26.90     16.23 o
  -7  -3   3       82.76       83.47     16.93 o
  -6  -3   3      275.37      281.41     15.44 o
  -5  -3   3       59.75       65.69     19.11 o
  -4  -3   3      602.23      632.64     15.68 o
  -3  -3   3     3046.12     2962.37     45.58 o
  -2  -3   3      136.82      116.89      4.29 o
  -1  -3   3     1046.82     1013.92     19.82 o
   0  -3   3      386.69      376.69      7.40 o
   1  -3   3     1190.50     1168.05     16.66 o
   2  -3   3      534.78      578.71     13.72 o
   3  -3   3      260.86      276.56      6.44 o
   4  -3   3      193.30      193.24      6.98 o
   5  -3   3      460.15      441.76     16.40 o
   6  -3   3      130.34      133.15     10.93 o
   7  -3   3       24.61        8.02      9.26 o
   8  -3   3       25.12       26.36      9.67 o
   9  -3   3        2.37        4.92      8.60 o
 -10  -2   3       10.39       47.22     19.80 o
  -9  -2   3       10.60       23.83     15.75 o
  -8  -2   3       95.06      122.47     20.01 o
  -7  -2   3      104.56       90.85     17.02 o
  -6  -2   3      363.76      337.54     13.84 o
  -5  -2   3       11.62       24.89      5.35 o
  -4  -2   3     1188.74     1201.09     23.05 o
  -3  -2   3     1626.41     1639.22     29.65 o
  -2  -2   3     1284.41     1208.59     19.42 o
  -1  -2   3     2700.73     2551.33     45.58 o
   0  -2   3     1057.68      939.13     13.35 o
   1  -2   3     2802.18     2687.37     35.55 o
   2  -2   3      702.26      656.73     11.10 o
   3  -2   3      350.59      346.19      8.94 o
   4  -2   3      634.48      639.32     14.15 o
   5  -2   3      505.88      506.17     17.23 o
   6  -2   3       30.35       32.32      8.55 o
   7  -2   3       49.95       47.05      8.39 o
   8  -2   3       16.27        1.64      7.09 o
   9  -2   3       22.04       36.19      9.87 o
 -10  -1   3        8.62       22.63     17.06 o
  -9  -1   3       12.39       18.80     14.36 o
  -8  -1   3       98.36      103.64     18.51 o
  -7  -1   3       25.28       28.32     12.37 o
  -6  -1   3       76.09       64.42      7.64 o
  -5  -1   3       10.85       12.32      4.87 o
  -4  -1   3     2755.69     2750.77     48.62 o
  -3  -1   3       96.88       92.84      6.98 o
  -2  -1   3      617.09      571.39     11.80 o
  -1  -1   3       68.75       52.57      3.72 o
   0  -1   3      449.23      416.02      6.47 o
   1  -1   3     1004.21      990.50     15.30 o
   2  -1   3     1959.13     1987.77     34.42 o
   3  -1   3      884.43      967.83     18.65 o
   4  -1   3       30.13       30.12      9.23 o
   5  -1   3      664.77      603.22     31.23 o
   6  -1   3       66.83       55.78     14.15 o
   7  -1   3       79.10       75.84     16.41 o
   8  -1   3       17.34       32.03      8.22 o
   9  -1   3       18.50       29.43      9.46 o
 -10   0   3        5.07       29.13     16.85 o
  -9   0   3        0.02       12.33     12.73 o
  -8   0   3       11.69       10.52     12.49 o
  -7   0   3      348.15      338.38     14.70 o
  -6   0   3        4.64        0.94      9.14 o
  -5   0   3       60.16       67.70      8.30 o
  -4   0   3     4237.88     4472.59     65.01 o
  -3   0   3      158.36      160.53      4.43 o
  -2   0   3       54.31       55.19      2.67 o
  -1   0   3        0.18       -1.49      2.29 o
   0   0   3      667.44      606.07     48.76 o
   1   0   3      134.08      126.53      5.62 o
   2   0   3     1672.62     1734.20     38.67 o
   3   0   3      941.93     1056.50     74.23 o
   4   0   3        0.11        0.03      2.44 o
   5   0   3     1772.53     1632.44     39.35 o
   6   0   3       10.66       10.51     10.80 o
   7   0   3       93.17       96.45     16.97 o
   8   0   3        0.61       13.71     12.55 o
   9   0   3        3.94        8.98      9.72 o
 -10   1   3        8.33       29.60     15.62 o
  -9   1   3       12.11       30.70     14.01 o
  -8   1   3       98.56      128.36     19.29 o
  -7   1   3       25.55       15.68     16.06 o
  -6   1   3       74.48       61.51      9.94 o
  -5   1   3       12.29       13.68      2.87 o
  -4   1   3     2772.82     2808.68     41.34 o
  -3   1   3      107.39      111.99      3.45 o
  -2   1   3      619.55      574.18      9.69 o
  -1   1   3       74.56       63.94      3.27 o
   0   1   3      456.86      425.52      7.89 o
   1   1   3      993.24     1004.43     22.98 o
   2   1   3     1963.54     1982.68     43.99 o
   3   1   3      897.03      947.21     36.62 o
   4   1   3       30.52       35.44      4.97 o
   5   1   3      666.38      590.19     18.33 o
   6   1   3       65.72       55.07     13.25 o
   7   1   3       78.91      101.91     16.97 o
   8   1   3       17.50       16.45     12.24 o
   9   1   3       18.24       38.15     15.64 o
 -10   2   3       10.59       51.43     16.36 o
  -9   2   3       10.77       19.83     13.07 o
  -8   2   3       95.09       89.52     16.85 o
  -7   2   3      104.57      105.47      9.84 o
  -6   2   3      364.46      348.00     15.77 o
  -5   2   3       13.45       10.11      2.27 o
  -4   2   3     1169.78     1194.04     19.57 o
  -3   2   3     1625.21     1645.90     25.94 o
  -2   2   3     1278.59     1198.28     18.44 o
  -1   2   3     2698.81     2589.24     51.95 o
   0   2   3     1051.62      968.76     20.71 o
   1   2   3     2807.06     2701.74     45.82 o
   2   2   3      706.44      633.83     14.96 o
   3   2   3      338.98      345.38      8.38 o
   4   2   3      634.33      632.19     18.31 o
   5   2   3      504.92      476.63     16.50 o
   6   2   3       31.02       43.47     11.90 o
   7   2   3       49.92       76.02     14.55 o
   8   2   3       16.15       25.43     13.33 o
   9   2   3       22.30       57.81     15.96 o
 -10   3   3        9.33       21.46     14.54 o
  -9   3   3       23.05       28.65     13.33 o
  -8   3   3        2.98       11.10     11.16 o
  -7   3   3       83.00       92.27      9.56 o
  -6   3   3      276.64      265.36     13.15 o
  -5   3   3       56.35       47.60      4.92 o
  -4   3   3      611.62      656.34     14.43 o
  -3   3   3     3033.01     2967.12     75.50 o
  -2   3   3      143.91      127.25      4.56 o
  -1   3   3     1046.60     1043.71     22.72 o
   0   3   3      386.32      365.54     10.06 o
   1   3   3     1194.71     1183.67     34.56 o
   2   3   3      519.29      559.68     11.65 o
   3   3   3      263.84      270.81      6.07 o
   4   3   3      192.12      196.69      6.85 o
   5   3   3      459.21      420.28     33.96 o
   6   3   3      130.10      137.87     17.08 o
   7   3   3       24.89       52.15     12.97 o
   8   3   3       25.25       43.40     13.91 o
   9   3   3        2.29       19.51     13.99 o
 -10   4   3        2.54       24.78     15.06 o
  -9   4   3        2.93       15.06     11.89 o
  -8   4   3       36.35       59.55     14.58 o
  -7   4   3        2.05        3.27      6.63 o
  -6   4   3      155.38      172.78      8.84 o
  -5   4   3      160.78      152.49      6.29 o
  -4   4   3      910.99      998.35     17.48 o
  -3   4   3      666.76      674.23     10.72 o
  -2   4   3      367.95      374.76      7.66 o
  -1   4   3       65.10       63.88     11.38 o
   0   4   3       21.68       23.90      2.69 o
   1   4   3      350.89      343.18     11.31 o
   2   4   3      775.30      779.55     11.79 o
   3   4   3     1291.34     1366.66     18.84 o
   4   4   3       10.88       11.02      2.49 o
   5   4   3      675.40      643.76     57.02 o
   6   4   3       17.55       18.14      6.45 o
   7   4   3       22.05       18.14     11.23 o
   8   4   3        4.02        6.41     11.14 o
   9   4   3        1.18        6.28     12.44 o
 -10   5   3        8.12       19.56     14.16 o
  -9   5   3        6.79       -1.09     10.70 o
  -8   5   3       54.30       72.74     15.70 o
  -7   5   3        2.77       -5.69      5.85 o
  -6   5   3       36.04       28.18      5.44 o
  -5   5   3      320.03      327.95      9.00 o
  -4   5   3      674.62      685.61     13.37 o
  -3   5   3      147.13      140.58      4.82 o
  -2   5   3      731.99      714.81     12.35 o
  -1   5   3       29.02       25.42      2.70 o
   0   5   3      116.37      118.24      4.76 o
   1   5   3       29.50       25.53      2.75 o
   2   5   3      361.78      345.17      7.38 o
   3   5   3      677.25      709.82     11.49 o
   4   5   3      251.66      236.97      6.85 o
   5   5   3      168.09      168.39     11.49 o
   6   5   3       21.23       24.33      7.00 o
   7   5   3       45.55       24.15     11.49 o
   8   5   3        2.05        9.48     10.95 o
   9   5   3        2.07       35.30     14.59 o
 -10   6   3       14.68       47.25     15.88 o
  -9   6   3        2.49       24.83     13.18 o
  -8   6   3        4.74        4.27     10.67 o
  -7   6   3       88.73       73.63      9.30 o
  -6   6   3       71.10       59.66      6.67 o
  -5   6   3      103.28      101.59      5.99 o
  -4   6   3      204.11      203.28      6.87 o
  -3   6   3      403.81      400.58      8.81 o
  -2   6   3     2325.49     2262.91     33.72 o
  -1   6   3       44.99       48.17      3.56 o
   0   6   3      575.28      560.98      8.92 o
   1   6   3       85.25       85.06      5.47 o
   2   6   3      157.28      150.14      6.05 o
   3   6   3       67.99       69.35      3.75 o
   4   6   3      131.11      134.58      5.59 o
   5   6   3      908.01      838.98     25.50 o
   6   6   3       24.36       31.06      7.30 o
   7   6   3       34.42       47.76     12.75 o
   8   6   3        1.00       -0.14     10.56 o
   9   6   3        6.33       17.84     13.20 o
  -9   7   3        2.64       18.47     12.82 o
  -8   7   3       18.36       12.39     10.95 o
  -7   7   3      109.79      109.37     22.02 o
  -6   7   3      297.34      298.28     14.78 o
  -5   7   3       55.18       68.99      8.31 o
  -4   7   3       16.02       13.89      3.26 o
  -3   7   3      947.60      978.25     16.75 o
  -2   7   3     2758.33     2773.18     46.97 o
  -1   7   3      485.68      457.95     14.26 o
   0   7   3       71.17       66.44      2.64 o
   1   7   3      108.37      110.31      5.05 o
   2   7   3       27.92       30.97      3.41 o
   3   7   3       40.09       41.46      2.98 o
   4   7   3      130.17      150.60     10.14 o
   5   7   3        3.30        7.09      4.51 o
   6   7   3      178.96      170.99     13.36 o
   7   7   3       27.93       24.49     10.84 o
   8   7   3        2.86        8.20     11.46 o
   9   7   3        5.94       26.30     14.19 o
  -9   8   3       13.21       22.83     13.32 o
  -8   8   3        8.88        9.85     10.79 o
  -7   8   3      145.24      153.55     10.01 o
  -6   8   3       16.64       22.91      5.64 o
  -5   8   3        7.62        4.56      3.95 o
  -4   8   3       72.36       71.03      4.85 o
  -3   8   3       68.52       73.14      4.81 o
  -2   8   3      908.15      925.29     18.61 o
  -1   8   3      178.12      167.76      5.85 o
   0   8   3       63.92       63.30      2.82 o
   1   8   3       65.12       67.53      4.33 o
   2   8   3       19.06       22.10      3.60 o
   3   8   3      529.73      516.10      9.76 o
   4   8   3      175.43      169.56     10.90 o
   5   8   3       60.10       64.45      6.59 o
   6   8   3       24.99       18.05      7.38 o
   7   8   3        5.43       23.98     10.98 o
   8   8   3        3.25       16.96     11.49 o
  -9   9   3        5.55       42.08     14.93 o
  -8   9   3        1.68       -2.33     10.23 o
  -7   9   3        7.15        6.78      6.04 o
  -6   9   3       11.11        3.30      5.07 o
  -5   9   3       64.53       62.96      5.70 o
  -4   9   3       25.69       24.75      5.13 o
  -3   9   3        7.52       11.24      3.55 o
  -2   9   3      253.78      251.70     10.05 o
  -1   9   3        1.96        0.53      1.79 o
   0   9   3      118.88      120.91      5.50 o
   1   9   3        2.42        2.94      1.60 o
   2   9   3       58.33       66.47      4.09 o
   3   9   3      109.79      112.91      5.31 o
   4   9   3      137.47      140.59      8.75 o
   5   9   3      106.37      111.76      8.21 o
   6   9   3       35.62       27.20     13.45 o
   7   9   3        0.85       10.69      9.90 o
   8   9   3        0.18       18.07     12.74 o
  -9  10   3        3.01       10.22     12.30 o
  -8  10   3        0.48       -6.46     10.51 o
  -7  10   3        9.19       13.44      8.18 o
  -6  10   3       15.61        7.38      8.41 o
  -5  10   3       43.29       52.71      5.52 o
  -4  10   3        4.89        5.12      5.22 o
  -3  10   3       30.83       29.60      4.48 o
  -2  10   3      593.15      606.90     17.34 o
  -1  10   3       16.90       20.69      3.63 o
   0  10   3       18.39       20.50      3.22 o
   1  10   3      181.62      195.83      5.19 o
   2  10   3      100.11       97.65      3.51 o
   3  10   3      192.48      204.78      6.67 o
   4  10   3      198.48      208.66      9.99 o
   5  10   3      110.82      106.36      8.43 o
   6  10   3        5.19       -3.32      6.80 o
   7  10   3        4.26        8.37      8.42 o
   8  10   3        0.92        8.06     11.62 o
  -8  11   3        1.25       11.63     11.64 o
  -7  11   3       14.78       10.87      6.80 o
  -6  11   3        9.19        6.24      5.79 o
  -5  11   3       39.18       44.83      5.64 o
  -4  11   3        8.29       17.61      7.63 o
  -3  11   3       64.34       59.43      5.73 o
  -2  11   3     1724.14     1714.95     28.29 o
  -1  11   3        0.88       -2.03      2.67 o
   0  11   3        0.49        1.26      2.60 o
   1  11   3      236.11      234.16      6.02 o
   2  11   3       78.91       90.87      4.17 o
   3  11   3       10.00       15.45      3.31 o
   4  11   3        2.53        7.99      5.09 o
   5  11   3        6.24        4.07      5.41 o
   6  11   3        0.76        6.28     11.64 o
   7  11   3       18.53       30.68      9.50 o
  -8  12   3       25.23       46.24     15.06 o
  -7  12   3        8.52        1.53      7.52 o
  -6  12   3       34.07       33.10      7.16 o
  -5  12   3        1.46        3.60      5.51 o
  -4  12   3        4.73        6.93      8.06 o
  -3  12   3       37.02       43.08      5.43 o
  -2  12   3      374.74      368.51     12.22 o
  -1  12   3      130.13      134.17      5.91 o
   0  12   3       47.68       51.93      3.89 o
   1  12   3      141.01      149.98      5.41 o
   2  12   3       12.32        9.24      3.51 o
   3  12   3        7.29        9.51      3.74 o
   4  12   3       64.66       56.08      7.16 o
   5  12   3       11.96       14.54      6.10 o
   6  12   3        0.03       -0.20      7.78 o
   7  12   3       10.81       24.96      9.83 o
  -7  13   3        1.24        5.52      7.15 o
  -6  13   3        6.09       -4.49      5.91 o
  -5  13   3        1.97       -2.47      5.56 o
  -4  13   3       17.06       14.04      8.92 o
  -3  13   3       17.90       17.65      5.01 o
  -2  13   3        0.23       -2.69      5.62 o
  -1  13   3       25.18       21.21      3.34 o
   0  13   3       73.38       75.61      4.62 o
   1  13   3       22.60       22.87      3.44 o
   2  13   3        4.85        2.48      2.72 o
   3  13   3       13.08       16.27      4.26 o
   4  13   3       63.68       47.85      9.11 o
   5  13   3       52.99       43.59      7.66 o
   6  13   3        1.84        9.84      8.76 o
   7  13   3        2.78       13.74      9.69 o
  -7  14   3        7.27        3.22      7.23 o
  -6  14   3       18.05       34.03     12.58 o
  -5  14   3        2.49        5.40      6.20 o
  -4  14   3        0.47        2.67      5.40 o
  -3  14   3       76.62       84.73      7.00 o
  -2  14   3       62.48       57.74      7.41 o
  -1  14   3        0.34       -3.38      3.38 o
   0  14   3       18.32       14.34      3.34 o
   1  14   3        9.57        7.91      3.16 o
   2  14   3       30.51       31.43      4.07 o
   3  14   3       59.05       52.14      6.17 o
   4  14   3       18.61       10.88     11.20 o
   5  14   3        1.22       -2.43      6.17 o
   6  14   3        3.91       -3.95      8.70 o
  -6  15   3        0.49        3.36      7.11 o
  -5  15   3        0.86       -5.82      6.21 o
  -4  15   3        1.45        5.34      4.88 o
  -3  15   3      118.14      113.39      7.74 o
  -2  15   3      182.16      181.84     11.59 o
  -1  15   3        3.26       -3.72      3.72 o
   0  15   3        1.68        0.92      3.14 o
   1  15   3       18.66       14.04      3.68 o
   2  15   3       37.86       38.29      5.55 o
   3  15   3        0.80       -1.88      5.65 o
   4  15   3        5.17        2.74     11.93 o
   5  15   3        4.03        7.36      7.10 o
  -6  16   3        4.66        0.04      7.38 o
  -5  16   3        7.20        5.39      6.04 o
  -4  16   3        2.07        0.42      5.27 o
  -3  16   3       16.40       16.86      7.12 o
  -2  16   3       52.03       53.18      5.89 o
  -1  16   3        9.76        5.08      4.27 o
   0  16   3       17.98       23.42      3.98 o
   1  16   3       11.70       13.80      3.77 o
   2  16   3        6.61        3.99      3.52 o
   3  16   3        1.27        0.85      6.13 o
   4  16   3        0.52       -7.37      8.25 o
   5  16   3        1.03        5.01     11.10 o
  -5  17   3        5.39        8.10      5.98 o
  -4  17   3        0.17       -4.35      5.24 o
  -3  17   3       20.03       20.66      5.87 o
  -2  17   3        0.03       -3.53      4.47 o
  -1  17   3       21.16       18.27      4.92 o
   0  17   3        7.69        3.56      3.77 o
   1  17   3        2.74        1.51      3.56 o
   2  17   3        2.57        3.78      3.74 o
   3  17   3        8.76       11.13      8.90 o
   4  17   3        8.52       21.06     10.50 o
  -4  18   3        3.08        0.34      5.96 o
  -3  18   3       24.46       26.10      6.85 o
  -2  18   3        1.65        0.91      4.99 o
  -1  18   3        5.68        4.30      4.86 o
   0  18   3        8.66        6.32      4.73 o
   1  18   3        3.52        4.56      3.95 o
   2  18   3       11.38        8.60      6.10 o
   3  18   3        0.95       12.95      9.20 o
  -2  19   3       12.69        7.84      5.81 o
  -1  19   3        1.34       -1.07      5.85 o
   0  19   3        0.01        1.01      4.80 o
   1  19   3        0.97       -3.91      3.91 o
  -1 -19   4        2.26       -6.34      6.34 o
   0 -19   4        0.22       -6.09      6.76 o
  -3 -18   4        0.62        2.15      6.78 o
  -2 -18   4        1.36        4.02      6.64 o
  -1 -18   4        0.59       -3.03      6.50 o
   0 -18   4        0.75       -2.77      6.24 o
   1 -18   4        2.92       -2.37      6.24 o
   2 -18   4        7.89        5.44      7.08 o
  -5 -17   4        1.49        2.51      7.07 o
  -4 -17   4        4.25       -3.29      6.20 o
  -3 -17   4        3.64       -1.54      6.15 o
  -2 -17   4       19.25       18.55      7.38 o
  -1 -17   4       11.42        8.87      6.36 o
   0 -17   4        1.57        1.46      5.97 o
   1 -17   4        3.93       -2.30      6.02 o
   2 -17   4        1.97       -3.76      6.68 o
   3 -17   4        1.01        2.78      6.80 o
  -6 -16   4        3.64       -4.49      7.23 o
  -5 -16   4        1.98       -0.70     10.73 o
  -4 -16   4        2.87        5.70      6.38 o
  -3 -16   4      100.20       82.43      9.55 o
  -2 -16   4       68.03       74.57      8.77 o
  -1 -16   4       14.95       10.95      6.20 o
   0 -16   4        1.43       -4.79      4.79 o
   1 -16   4       11.31       15.13      6.44 o
   2 -16   4        5.08        4.91      6.28 o
   3 -16   4        2.70        0.68     10.36 o
   4 -16   4        2.34       -1.79     11.39 o
  -6 -15   4        5.74       -0.06      8.56 o
  -5 -15   4        2.74        1.71      6.10 o
  -4 -15   4       14.76        3.43      6.54 o
  -3 -15   4       12.77       10.27      6.05 o
  -2 -15   4       86.34       72.85     11.92 o
  -1 -15   4        5.62        3.89      5.32 o
   0 -15   4        3.29        1.68      5.43 o
   1 -15   4       50.69       49.17      7.39 o
   2 -15   4       14.43       10.55      6.10 o
   3 -15   4       35.29       35.27      7.51 o
   4 -15   4        0.09       -7.55      7.55 o
   5 -15   4        8.75       -3.57      9.12 o
  -7 -14   4        1.19       -4.80     12.97 o
  -6 -14   4        5.33       -2.27      6.44 o
  -5 -14   4        2.24        4.54      7.84 o
  -4 -14   4       30.96       25.43      6.79 o
  -3 -14   4        4.87       -0.12      5.12 o
  -2 -14   4       27.79       32.81      6.46 o
  -1 -14   4       24.69       17.60      5.55 o
   0 -14   4        4.14        2.39      4.79 o
   1 -14   4       72.86       69.66      7.82 o
   2 -14   4       15.32       17.76      6.10 o
   3 -14   4       30.64       24.31      6.60 o
   4 -14   4       12.89        5.82      6.31 o
   5 -14   4        0.75       -6.85      9.03 o
   6 -14   4        0.28       -8.89     10.24 o
  -7 -13   4       13.13        8.51     16.71 o
  -6 -13   4        5.17        5.27      6.23 o
  -5 -13   4        2.35        2.90      5.59 o
  -4 -13   4       33.44       24.17      6.43 o
  -3 -13   4       37.97       35.55      6.30 o
  -2 -13   4      135.71      134.72      9.96 o
  -1 -13   4        5.04        6.47      4.67 o
   0 -13   4       14.81       10.79      5.13 o
   1 -13   4       40.34       33.91      6.10 o
   2 -13   4       16.35       11.03      5.35 o
   3 -13   4       33.78       34.51      8.78 o
   4 -13   4        0.21       -4.82      5.40 o
   5 -13   4        0.99       -8.31      8.31 o
   6 -13   4       16.76        8.95     15.34 o
  -8 -12   4       20.36       -1.86     12.98 o
  -7 -12   4        1.59       -5.50      9.04 o
  -6 -12   4       15.34       15.92      6.97 o
  -5 -12   4       27.57       26.12      6.57 o
  -4 -12   4        7.47        5.80      5.17 o
  -3 -12   4      190.42      193.49     10.36 o
  -2 -12   4      102.26      110.60      8.68 o
  -1 -12   4       34.17       30.73      5.60 o
   0 -12   4       24.59       27.79      5.62 o
   1 -12   4        8.28        1.77      4.64 o
   2 -12   4      130.00      124.52     10.58 o
   3 -12   4       14.00       19.83      5.76 o
   4 -12   4        5.71        1.29      5.40 o
   5 -12   4        3.51       -4.40      8.00 o
   6 -12   4       28.87       21.41     11.05 o
   7 -12   4        1.90      -16.75     16.75 o
  -8 -11   4       18.77       21.38     20.20 o
  -7 -11   4        8.32        4.27     15.14 o
  -6 -11   4       19.72       19.46      6.13 o
  -5 -11   4        5.90        6.20      5.38 o
  -4 -11   4       33.25       36.10      6.13 o
  -3 -11   4       31.72       28.55      5.77 o
  -2 -11   4      149.78      150.42     13.64 o
  -1 -11   4       22.48       21.36      4.35 o
   0 -11   4       93.19       99.21      6.63 o
   1 -11   4      106.46      109.19      6.88 o
   2 -11   4       81.20       77.47      6.17 o
   3 -11   4      160.03      165.21      7.90 o
   4 -11   4        1.32       -1.07      4.85 o
   5 -11   4       52.32       50.63     10.49 o
   6 -11   4       23.80        4.68      9.67 o
   7 -11   4       15.87      -10.02     18.77 o
  -9 -10   4        3.08      -19.60     19.60 o
  -8 -10   4       16.63       -1.73     20.21 o
  -7 -10   4        1.76       -5.24      8.51 o
  -6 -10   4       13.11        6.62      5.46 o
  -5 -10   4       14.73       16.37      5.58 o
  -4 -10   4       47.01       39.39      7.25 o
  -3 -10   4       92.41       80.00     10.03 o
  -2 -10   4      311.62      318.74      9.91 o
  -1 -10   4       12.73        9.23      5.05 o
   0 -10   4       61.55       59.50      5.05 o
   1 -10   4      211.70      215.68      8.02 o
   2 -10   4      132.13      139.66      7.03 o
   3 -10   4       14.52       21.55      4.47 o
   4 -10   4       75.65       86.01      7.96 o
   5 -10   4       20.29        9.87      8.68 o
   6 -10   4       19.31        2.64     16.88 o
   7 -10   4       11.80      -14.85     18.10 o
  -9  -9   4       25.17       30.79     22.61 o
  -8  -9   4        1.83      -16.84     16.84 o
  -7  -9   4        0.94       -5.51      7.54 o
  -6  -9   4       17.20       15.87      8.03 o
  -5  -9   4       80.37       82.95      7.66 o
  -4  -9   4        4.43        4.24      6.67 o
  -3  -9   4       51.89       50.06      5.87 o
  -2  -9   4       91.06       88.59      6.88 o
  -1  -9   4       80.06       85.96      6.68 o
   0  -9   4       13.81       11.56      3.34 o
   1  -9   4      230.77      224.95      7.65 o
   2  -9   4       92.54       92.25      5.93 o
   3  -9   4        2.06        1.02      3.43 o
   4  -9   4      115.43      105.24      8.29 o
   5  -9   4      225.00      205.16     22.52 o
   6  -9   4       35.15       -7.35     15.32 o
   7  -9   4       11.21       -3.09     17.67 o
   8  -9   4       12.72        6.22     20.30 o
  -9  -8   4       47.05       42.02     21.17 o
  -8  -8   4        9.97       32.25     18.12 o
  -7  -8   4       36.21       34.97     16.83 o
  -6  -8   4       21.40       12.05      5.61 o
  -5  -8   4       48.73       43.58      6.23 o
  -4  -8   4        2.84        4.63      6.93 o
  -3  -8   4       55.53       53.71      4.90 o
  -2  -8   4        1.50        0.59      2.85 o
  -1  -8   4       83.27       86.05      6.52 o
   0  -8   4      364.76      386.77      9.67 o
   1  -8   4      155.98      140.65      6.87 o
   2  -8   4      288.31      283.24      8.43 o
   3  -8   4       48.69       52.95      4.27 o
   4  -8   4        2.87        4.43      4.56 o
   5  -8   4       16.33        0.46      7.14 o
   6  -8   4       32.01       14.81     16.45 o
   7  -8   4       14.16       12.97     17.03 o
   8  -8   4        4.53      -15.26     18.09 o
  -9  -7   4        9.42        2.38     19.58 o
  -8  -7   4       17.85        6.89     16.31 o
  -7  -7   4        8.74        0.49      8.87 o
  -6  -7   4       18.38       27.52      5.91 o
  -5  -7   4       17.26       12.16      4.73 o
  -4  -7   4        1.01       -0.78      3.62 o
  -3  -7   4      718.22      703.58     14.64 o
  -2  -7   4      210.16      225.52      7.33 o
  -1  -7   4      162.56      173.91     12.27 o
   0  -7   4     1271.00     1296.50     22.72 o
   1  -7   4       58.78       54.25      3.62 o
   2  -7   4      247.14      233.84      9.87 o
   3  -7   4      180.63      185.36      5.96 o
   4  -7   4       69.41       77.47      5.75 o
   5  -7   4       19.44       13.92      7.49 o
   6  -7   4       48.87       33.91     17.35 o
   7  -7   4        5.38       -3.98     15.73 o
   8  -7   4       17.40       15.17     18.89 o
 -10  -6   4        2.90        4.10     21.95 o
  -9  -6   4       16.13        1.94     19.45 o
  -8  -6   4       14.20       20.88     17.53 o
  -7  -6   4        1.81        4.42      6.55 o
  -6  -6   4       25.11       13.62      5.34 o
  -5  -6   4      133.13      141.10      8.40 o
  -4  -6   4        1.92       -0.34      3.70 o
  -3  -6   4      309.50      307.34      8.41 o
  -2  -6   4       16.27       18.94      3.19 o
  -1  -6   4      304.07      329.71      8.12 o
   0  -6   4     2075.06     2057.83     28.64 o
   1  -6   4      180.90      174.55      5.11 o
   2  -6   4      596.42      587.90     12.33 o
   3  -6   4      316.76      320.39      7.55 o
   4  -6   4        0.59       -4.70      4.70 o
   5  -6   4      144.20      147.32     11.75 o
   6  -6   4       10.19        1.55      7.21 o
   7  -6   4        4.92        5.44      8.89 o
 -10  -5   4        5.15       23.56     22.23 o
  -9  -5   4       24.22       24.62     18.85 o
  -8  -5   4        4.07       -3.07     15.54 o
  -7  -5   4        4.91        4.39      6.64 o
  -6  -5   4      149.82      165.19     10.80 o
  -5  -5   4      303.82      316.39     12.54 o
  -4  -5   4       40.83       42.10      4.17 o
  -3  -5   4      529.24      517.90     11.13 o
  -2  -5   4       28.20       18.77      3.98 o
  -1  -5   4       57.99       63.12      4.32 o
   0  -5   4      267.54      271.52      7.59 o
   1  -5   4      255.64      264.92      5.98 o
   2  -5   4      101.73      108.47      4.13 o
   3  -5   4      140.71      143.08      4.95 o
   4  -5   4        4.69        8.80      3.68 o
   5  -5   4      823.38      778.70     23.73 o
   6  -5   4        7.96        4.00      6.91 o
   7  -5   4        8.59        4.70      7.24 o
   8  -5   4       41.18       37.92     15.30 o
   9  -5   4        0.56      -16.40     16.40 o
 -10  -4   4        5.31       -3.85     19.69 o
  -9  -4   4        9.93       34.02     18.18 o
  -8  -4   4      161.28      155.82     23.25 o
  -7  -4   4       23.11       30.45      7.40 o
  -6  -4   4       49.31       55.05      7.85 o
  -5  -4   4      337.15      361.68     14.04 o
  -4  -4   4      170.34      168.80      6.26 o
  -3  -4   4      201.64      217.27      6.42 o
  -2  -4   4        9.80       10.88      2.40 o
  -1  -4   4       77.35       67.54      4.11 o
   0  -4   4      127.01      134.66      4.20 o
   1  -4   4      283.24      280.96      7.77 o
   2  -4   4       51.09       66.41      3.98 o
   3  -4   4       82.35       88.54      4.83 o
   4  -4   4       20.60       24.16      3.87 o
   5  -4   4      353.87      336.41     15.00 o
   6  -4   4       72.78       70.55      9.34 o
   7  -4   4       20.66       16.60     11.40 o
   8  -4   4        7.01        2.28      8.84 o
   9  -4   4       42.75       50.43     16.40 o
 -10  -3   4        9.15       28.40     20.60 o
  -9  -3   4        9.04        8.88     16.89 o
  -8  -3   4       93.76      130.89     20.74 o
  -7  -3   4      636.52      571.64     53.36 o
  -6  -3   4       16.27       13.35     13.64 o
  -5  -3   4      375.74      368.41     14.47 o
  -4  -3   4     1311.77     1310.68     22.37 o
  -3  -3   4      270.26      252.15      7.48 o
  -2  -3   4      307.54      277.76      6.69 o
  -1  -3   4     1080.48     1087.69     17.55 o
   0  -3   4     1375.47     1285.09     43.16 o
   1  -3   4      351.56      347.71     14.08 o
   2  -3   4       37.92       42.88      2.68 o
   3  -3   4       18.88       16.07      2.43 o
   4  -3   4        2.52        3.76      3.84 o
   5  -3   4      101.40      106.91      9.93 o
   6  -3   4      110.04      108.13     10.36 o
   7  -3   4       13.03        9.44      6.98 o
   8  -3   4        0.65        3.50      7.89 o
   9  -3   4       17.62       25.01     10.11 o
 -10  -2   4       13.83       16.80     18.52 o
  -9  -2   4       21.54       22.38     15.90 o
  -8  -2   4       64.72      100.50     18.99 o
  -7  -2   4       23.69       25.02     11.14 o
  -6  -2   4      101.34       90.56      8.79 o
  -5  -2   4      380.62      361.02     13.20 o
  -4  -2   4      922.47      909.68     18.63 o
  -3  -2   4      131.60      110.87      7.52 o
  -2  -2   4      130.80      118.61      3.86 o
  -1  -2   4     8729.84     8466.53    122.97 o
   0  -2   4     1992.03     1914.25     28.28 o
   2  -2   4        6.78        8.02      2.96 o
   3  -2   4      345.10      344.10      7.41 o
   4  -2   4      714.34      711.86     15.99 o
   5  -2   4       64.56       65.76      8.26 o
   6  -2   4      179.93      183.62     11.70 o
   7  -2   4       31.71       29.40      8.20 o
   8  -2   4        9.73       -1.08      7.20 o
   9  -2   4       88.97      111.13     18.50 o
 -10  -1   4        3.01        6.83     16.02 o
  -9  -1   4       12.35       52.88     16.85 o
  -8  -1   4        9.65       14.69     13.61 o
  -7  -1   4      513.89      498.53     18.25 o
  -6  -1   4      381.06      360.04     14.78 o
  -5  -1   4      452.95      461.66     11.72 o
  -4  -1   4     1039.43     1033.49     17.37 o
  -3  -1   4     1509.87     1448.41     22.48 o
  -2  -1   4        2.13        1.56      1.57 o
  -1  -1   4      802.29      736.97     12.01 o
   0  -1   4      527.68      513.00     10.37 o
   1  -1   4      528.35      499.65     33.90 o
   2  -1   4        0.88        0.26      1.64 o
   3  -1   4        8.97       15.16      3.00 o
   4  -1   4      327.62      302.85      9.13 o
   5  -1   4      118.16      129.25     18.74 o
   6  -1   4       45.29       34.07      7.34 o
   7  -1   4       39.91       59.91      8.79 o
   8  -1   4        5.55        9.82      7.68 o
   9  -1   4        2.94       15.84      9.76 o
 -10   0   4        0.40       27.53     15.99 o
  -9   0   4      121.96      146.73     21.24 o
  -8   0   4        4.16        1.44     11.92 o
  -7   0   4        0.02       15.97      7.52 o
  -6   0   4      125.98      125.02      9.85 o
  -5   0   4      496.54      510.75      8.97 o
  -4   0   4      141.13      134.85      4.86 o
  -3   0   4      163.68      152.04      4.64 o
  -2   0   4      400.69      389.13      8.94 o
  -1   0   4       98.17       95.23      4.01 o
   0   0   4      247.95      254.92     19.87 o
   2   0   4        0.17       -1.08      1.25 o
   3   0   4       19.83       30.92      4.53 o
   4   0   4        4.24        0.36      4.17 o
   5   0   4      925.78      903.28     25.16 o
   6   0   4        6.19       10.86     11.15 o
   7   0   4       27.93       69.48     16.21 o
   8   0   4       31.81       40.47     14.64 o
   9   0   4        0.44       13.11      8.82 o
 -10   1   4        2.68       36.89     15.97 o
  -9   1   4       12.61       33.52     13.99 o
  -8   1   4        9.69        9.52     11.83 o
  -7   1   4      512.57      478.60     18.00 o
  -6   1   4      382.69      404.33     32.48 o
  -5   1   4      451.86      471.65     13.03 o
  -4   1   4     1043.78     1050.61     15.30 o
  -3   1   4     1509.86     1441.11     22.37 o
  -2   1   4        1.58        2.63      1.71 o
  -1   1   4      799.68      746.22     13.72 o
   0   1   4      543.58      547.45     24.42 o
   1   1   4      526.14      543.70     10.27 o
   2   1   4        0.67        0.00      2.85 o
   3   1   4        8.11        9.68      8.37 o
   4   1   4      326.06      317.52     14.15 o
   5   1   4      113.93      112.60      9.35 o
   6   1   4       47.16       45.77     12.95 o
   7   1   4       39.31       47.96     14.51 o
   8   1   4        5.97       24.99     13.81 o
   9   1   4        2.86        2.77      8.05 o
 -10   2   4       14.19       39.09     15.56 o
  -9   2   4       21.43       45.17     14.95 o
  -8   2   4       64.86       75.28     15.56 o
  -7   2   4       24.81       29.83      7.86 o
  -6   2   4       98.68       84.58      9.04 o
  -5   2   4      380.55      365.19     13.86 o
  -4   2   4      916.98      908.16     20.11 o
  -3   2   4      130.42      120.00      5.55 o
  -2   2   4      131.93      133.91      7.69 o
  -1   2   4     8723.11     8533.60    166.69 o
   0   2   4     1964.91     1803.69     86.21 o
   2   2   4        6.24       18.54      3.77 o
   3   2   4      347.74      350.79      8.54 o
   4   2   4      715.48      742.62     20.89 o
   5   2   4       66.81       66.86     14.22 o
   6   2   4      178.86      177.41     19.16 o
   7   2   4       32.76       39.79     13.51 o
   8   2   4        9.27       38.08     13.77 o
   9   2   4       89.12      115.94     21.18 o
 -10   3   4        9.17       48.55     16.27 o
  -9   3   4        8.84        1.61     11.52 o
  -8   3   4       93.41       87.51     17.03 o
  -7   3   4      635.87      576.62     27.79 o
  -6   3   4       17.59        9.68      4.86 o
  -5   3   4      380.39      395.36      9.46 o
  -4   3   4     1313.64     1291.09     21.39 o
  -3   3   4      270.49      253.92      5.69 o
  -2   3   4      305.84      288.19      8.35 o
  -1   3   4     1091.92     1044.72     34.16 o
   0   3   4     1397.94     1382.84     63.38 o
   1   3   4      348.23      348.23     10.57 o
   2   3   4       39.19       45.42      3.28 o
   3   3   4       15.67       16.59      3.59 o
   4   3   4        2.39        7.42     12.23 o
   5   3   4      104.12      117.72      9.34 o
   6   3   4      108.86      107.69     15.71 o
   7   3   4       12.50       10.82     10.82 o
   8   3   4        0.67       24.26     12.88 o
   9   3   4       17.67       43.37     16.15 o
 -10   4   4        4.95       10.04     13.26 o
  -9   4   4       10.03       13.55     12.43 o
  -8   4   4      161.61      132.39     18.85 o
  -7   4   4       22.32       18.49      7.40 o
  -6   4   4       49.40       37.42      5.64 o
  -5   4   4      329.16      350.60     11.37 o
  -4   4   4      168.85      159.66      4.68 o
  -3   4   4      201.60      214.65      5.71 o
  -2   4   4        9.80        5.32      2.41 o
  -1   4   4       72.55       64.76      3.67 o
   0   4   4      124.27      127.51     10.15 o
   1   4   4      283.94      290.27     10.24 o
   2   4   4       58.20       67.53      4.06 o
   3   4   4       83.91       83.45      5.25 o
   4   4   4       20.59       21.63      3.62 o
   5   4   4      349.89      338.43     14.41 o
   6   4   4       75.05       94.81     14.84 o
   7   4   4       20.64       23.76     11.25 o
   8   4   4        7.15       17.95     12.09 o
   9   4   4       42.76       61.85     17.48 o
 -10   5   4        5.32       13.04     14.34 o
  -9   5   4       24.44       60.78     15.33 o
  -8   5   4        3.98       -2.48     10.09 o
  -7   5   4        5.31       10.19      6.85 o
  -6   5   4      149.11      149.59      7.21 o
  -5   5   4      309.11      317.86      8.93 o
  -4   5   4       43.67       42.04      3.10 o
  -3   5   4      528.39      511.24     10.03 o
  -2   5   4       29.79       19.39      2.82 o
  -1   5   4       57.11       61.29      3.72 o
   0   5   4      263.62      245.28      9.38 o
   1   5   4      257.57      241.35      8.79 o
   2   5   4       96.94      100.91      4.27 o
   3   5   4      140.74      139.04      4.93 o
   4   5   4        4.77        3.79      5.34 o
   5   5   4      824.79      751.46     37.36 o
   6   5   4        7.11        2.63      6.04 o
   7   5   4        8.87       23.90     10.59 o
   8   5   4       41.04       55.30     14.44 o
   9   5   4        0.58       17.23     14.27 o
 -10   6   4        2.97       30.04     14.42 o
  -9   6   4       15.99       27.12     13.09 o
  -8   6   4       14.19       13.16      7.96 o
  -7   6   4        2.07       10.59      8.01 o
  -6   6   4       25.27       23.60      4.55 o
  -5   6   4      130.72      144.82      6.76 o
  -4   6   4        1.52        9.40      3.33 o
  -3   6   4      308.67      296.23      7.43 o
  -2   6   4       18.44       21.49      5.06 o
  -1   6   4      307.83      336.77     12.95 o
   0   6   4     2071.53     1970.47     35.59 o
   1   6   4      177.84      161.27     10.10 o
   2   6   4      599.29      571.83     16.08 o
   3   6   4      315.41      324.17      7.89 o
   4   6   4        0.61        1.81      3.63 o
   5   6   4      144.32      145.29     11.11 o
   6   6   4       10.11        8.73      6.80 o
   7   6   4        5.15       11.12      9.54 o
   8   6   4       25.56       38.49     13.46 o
  -9   7   4        9.34       11.52     12.12 o
  -8   7   4       17.93       32.64      8.54 o
  -7   7   4        8.57        7.79     11.13 o
  -6   7   4       19.44       16.10      4.64 o
  -5   7   4       18.43       16.86      4.26 o
  -4   7   4        0.72       -2.34      2.93 o
  -3   7   4      718.95      682.86     13.13 o
  -2   7   4      210.82      220.36      6.42 o
  -1   7   4      161.30      183.76      6.84 o
   0   7   4     1279.01     1306.17     18.22 o
   1   7   4       58.87       59.40      4.31 o
   2   7   4      244.53      239.88      6.01 o
   3   7   4      179.11      194.57      5.69 o
   4   7   4       70.52       66.17      6.09 o
   5   7   4       19.17       27.65      7.70 o
   6   7   4       48.63       48.47     12.15 o
   7   7   4        4.71       -2.45      9.07 o
   8   7   4       17.53       32.80     13.29 o
  -9   8   4       47.21       78.55     17.37 o
  -8   8   4        9.95        7.67     11.12 o
  -7   8   4       36.23       34.13      9.47 o
  -6   8   4       20.04       13.31      4.56 o
  -5   8   4       47.11       35.04      5.19 o
  -4   8   4        2.74       -0.86      3.31 o
  -3   8   4       55.25       53.36      6.50 o
  -2   8   4        1.94        1.68      1.98 o
  -1   8   4       83.46       75.64      4.26 o
   0   8   4      358.44      371.30      6.39 o
   1   8   4      161.36      161.19      6.56 o
   2   8   4      289.89      299.64      7.11 o
   3   8   4       50.05       53.65      4.01 o
   4   8   4        2.96        1.08      4.26 o
   5   8   4       15.68       19.03      7.07 o
   6   8   4       32.46       26.06      9.98 o
   7   8   4       14.89        9.82     10.58 o
   8   8   4        4.66       18.78     12.89 o
  -9   9   4       24.99       33.56     15.31 o
  -8   9   4        1.90       -2.31      8.21 o
  -7   9   4        1.01       -1.30      5.61 o
  -6   9   4       18.83       20.97      4.95 o
  -5   9   4       83.20       82.96      7.82 o
  -4   9   4        4.18        6.99      4.61 o
  -3   9   4       52.56       55.17      5.05 o
  -2   9   4       92.15       93.92     15.72 o
  -1   9   4       79.23       83.37      7.24 o
   0   9   4       14.46       15.51      2.61 o
   1   9   4      226.86      217.25      7.88 o
   2   9   4       90.85      109.41      5.16 o
   3   9   4        1.80        1.22      3.25 o
   4   9   4      114.72      112.85      8.12 o
   5   9   4      226.34      219.31     23.91 o
   6   9   4       34.36       44.89     14.44 o
   7   9   4       10.76       24.01     11.35 o
   8   9   4       12.52       26.35     13.03 o
  -9  10   4        3.19       26.08     14.27 o
  -8  10   4       16.82       17.73     11.34 o
  -7  10   4        1.72        8.35      6.32 o
  -6  10   4       12.57        9.63      5.04 o
  -5  10   4       13.80        9.23      4.60 o
  -4  10   4       48.55       53.34      6.28 o
  -3  10   4       93.30       93.95      5.95 o
  -2  10   4      310.38      307.18      9.79 o
  -1  10   4       14.56       15.30      3.45 o
   0  10   4       64.18       72.58      4.05 o
   1  10   4      211.06      226.77      6.23 o
   2  10   4      132.93      157.26      5.97 o
   3  10   4       14.73       19.09      4.47 o
   4  10   4       75.61       76.77      8.10 o
   5  10   4       19.62       25.08     10.65 o
   6  10   4       19.23       13.75     16.46 o
   7  10   4       11.84       32.71     12.55 o
  -8  11   4       18.62       23.37      9.36 o
  -7  11   4        8.31        2.89     10.01 o
  -6  11   4       19.63        8.37      5.09 o
  -5  11   4        5.52        5.19      5.31 o
  -4  11   4       31.43       24.88      5.53 o
  -3  11   4       31.20       39.70      4.92 o
  -2  11   4      151.99      155.88      8.54 o
  -1  11   4       21.59       25.52      4.19 o
   0  11   4       91.73      103.61      6.28 o
   1  11   4      107.91      118.25      4.62 o
   2  11   4       80.16       92.71      5.46 o
   3  11   4      159.38      168.33      8.88 o
   4  11   4        1.25        3.74      5.03 o
   5  11   4       52.14       45.87      9.06 o
   6  11   4       24.27       16.92     16.64 o
   7  11   4       15.84       24.91     15.56 o
  -8  12   4       20.38       41.31     18.80 o
  -7  12   4        1.56        3.01      6.72 o
  -6  12   4       15.35       14.65      5.96 o
  -5  12   4       28.63       29.98      6.38 o
  -4  12   4        7.42        5.22      5.11 o
  -3  12   4      190.06      196.05      8.15 o
  -2  12   4      102.24      121.82      6.90 o
  -1  12   4       34.38       37.25      4.66 o
   0  12   4       24.91       29.18      4.98 o
   1  12   4        8.19       10.83      2.78 o
   2  12   4      129.55      146.78      6.90 o
   3  12   4       14.18       14.25      5.56 o
   4  12   4        5.78       13.26      5.55 o
   5  12   4        3.69        4.28     14.03 o
   6  12   4       28.31       32.74     17.59 o
   7  12   4        1.89        1.24     22.34 o
  -7  13   4       13.27       -1.06      7.04 o
  -6  13   4        5.46        2.88      5.27 o
  -5  13   4        2.16        6.59      5.83 o
  -4  13   4       33.75       22.37      6.16 o
  -3  13   4       38.37       38.89      5.56 o
  -2  13   4      135.41      138.67      7.60 o
  -1  13   4        5.14        5.06      3.92 o
   0  13   4       14.56       19.45      3.29 o
   1  13   4       39.37       43.72      3.83 o
   2  13   4       16.49       21.42      4.48 o
   3  13   4       33.63       42.35      5.90 o
   4  13   4        0.20        3.47      9.04 o
   5  13   4        0.94        3.19      6.18 o
   6  13   4       16.96       23.67      9.79 o
  -7  14   4        1.19       -0.63      8.43 o
  -6  14   4        5.09        6.31      5.75 o
  -5  14   4        2.34       -0.94      5.86 o
  -4  14   4       30.63       24.57      6.44 o
  -3  14   4        5.15        0.12      4.76 o
  -2  14   4       27.67       18.37      5.27 o
  -1  14   4       24.60       14.90      4.09 o
   0  14   4        4.01        8.95      3.24 o
   1  14   4       73.04       81.78      4.86 o
   2  14   4       15.17       22.65      3.58 o
   3  14   4       30.39       26.82      8.23 o
   4  14   4       13.00       20.26      6.72 o
   5  14   4        0.69       11.69      6.77 o
   6  14   4        0.27        1.83     10.82 o
  -6  15   4        5.74       11.69      7.52 o
  -5  15   4        2.61       -5.72      8.81 o
  -4  15   4       14.73       23.23      7.30 o
  -3  15   4       11.92       20.99      9.59 o
  -2  15   4       86.41       77.21      9.99 o
  -1  15   4        5.66        2.13      3.87 o
   0  15   4        3.40        3.97      4.40 o
   1  15   4       50.70       56.03      4.80 o
   2  15   4       14.43       15.58      4.15 o
   3  15   4       35.58       29.25      8.94 o
   4  15   4        0.14        6.04      6.34 o
   5  15   4        8.86       16.67      7.55 o
  -6  16   4        3.70       10.94      7.78 o
  -5  16   4        2.07        8.27      8.57 o
  -4  16   4        2.92        6.66      6.92 o
  -3  16   4      100.83       92.26      7.61 o
  -2  16   4       67.86       77.46      6.47 o
  -1  16   4       15.03       18.78      4.60 o
   0  16   4        1.28       -3.60      3.60 o
   1  16   4       11.04       15.58      3.79 o
   2  16   4        5.08        4.05      3.47 o
   3  16   4        2.56        0.53      8.01 o
   4  16   4        2.35        5.23      6.55 o
  -5  17   4        1.48       16.99      6.47 o
  -4  17   4        4.33        0.79      5.78 o
  -3  17   4        3.46       -5.25      7.62 o
  -2  17   4       19.24        7.66      4.92 o
  -1  17   4       11.36       15.21      4.77 o
   0  17   4        1.60        4.48      5.40 o
   1  17   4        4.10        0.87      3.65 o
   2  17   4        1.96        9.26      5.50 o
   3  17   4        1.03        1.82     14.48 o
  -3  18   4        0.62        1.25      5.47 o
  -2  18   4        1.33        5.90      5.10 o
  -1  18   4        0.67        3.88      4.62 o
   0  18   4        0.76        2.87      4.74 o
   1  18   4        3.01        5.64      3.89 o
   2  18   4        7.79        4.20      5.50 o
  -1  19   4        2.30       10.05      5.18 o
   0  19   4        0.23       -2.09      5.09 o
  -3 -18   5       45.92       33.26      8.24 o
  -2 -18   5        0.13       -3.37      6.29 o
  -1 -18   5       10.69       10.73      6.97 o
   0 -18   5        3.56       -6.09      6.09 o
   1 -18   5        3.13       -2.36      6.81 o
   2 -18   5        0.21       -4.34      6.99 o
  -4 -17   5       18.66       11.35      7.31 o
  -3 -17   5       36.12       18.97      7.77 o
  -2 -17   5       11.81       17.03      7.15 o
  -1 -17   5        3.24        0.52      6.36 o
   0 -17   5        0.16       -5.61      5.61 o
   1 -17   5        3.92       -3.42      6.20 o
   2 -17   5        4.16        8.50      7.21 o
   3 -17   5       17.02        7.11      7.28 o
  -5 -16   5        3.18       -2.06      9.29 o
  -4 -16   5        1.94       -1.75      7.00 o
  -3 -16   5        4.57        9.66      6.40 o
  -2 -16   5       27.61       22.96      7.09 o
  -1 -16   5        0.63        3.27      5.99 o
   0 -16   5        1.03       -0.45      5.55 o
   1 -16   5        3.68        5.87      6.02 o
   2 -16   5       15.76       17.04      6.69 o
   3 -16   5       25.04       28.68      7.74 o
   4 -16   5       13.97       10.81     11.20 o
  -6 -15   5       11.85        9.09      7.44 o
  -5 -15   5        4.59       -9.65     12.59 o
  -4 -15   5        0.25        2.61      6.15 o
  -3 -15   5       35.56       36.90      7.51 o
  -2 -15   5       72.00       61.47      8.12 o
  -1 -15   5        0.26       -2.86      5.15 o
   0 -15   5        8.35        6.86      5.54 o
   1 -15   5        4.04        6.61      5.80 o
   2 -15   5       10.10        5.01      5.95 o
   3 -15   5       10.55        4.38      6.21 o
   4 -15   5        6.93       -2.80     17.68 o
   5 -15   5        2.98       -2.06     10.35 o
  -7 -14   5        2.83       -8.30     16.58 o
  -6 -14   5       22.16       14.74      7.37 o
  -5 -14   5        3.19       -3.38      5.87 o
  -4 -14   5       18.79        5.46      6.05 o
  -3 -14   5      279.71      269.04     13.06 o
  -2 -14   5       32.40       22.35      7.66 o
  -1 -14   5        4.78       -3.33      4.59 o
   0 -14   5        3.45       -1.30      4.79 o
   1 -14   5        4.16        4.07      5.18 o
   2 -14   5        1.56       -6.18      7.20 o
   3 -14   5        3.54        6.15      5.86 o
   4 -14   5       18.66       -1.15      6.41 o
   5 -14   5       29.00       28.27     11.12 o
  -7 -13   5        0.43       -9.51      9.51 o
  -6 -13   5       19.69       14.68      8.14 o
  -5 -13   5       10.89       -0.52      5.81 o
  -4 -13   5       63.01       55.97      7.96 o
  -3 -13   5       34.06       30.95      6.50 o
  -2 -13   5        9.92        5.86      5.13 o
  -1 -13   5        1.25       -0.84      4.54 o
   0 -13   5        1.56       -1.41      4.51 o
   1 -13   5       49.84       46.94      5.93 o
   2 -13   5        9.67        5.29      4.64 o
   3 -13   5       88.97       93.17      9.01 o
   4 -13   5       96.22       90.53      9.18 o
   5 -13   5       15.61        8.29      9.63 o
   6 -13   5        5.85      -10.04     10.04 o
  -8 -12   5        0.06      -10.24     10.24 o
  -7 -12   5        5.22       17.41     11.34 o
  -6 -12   5        4.44       -3.25      5.82 o
  -5 -12   5       17.43        7.95     10.13 o
  -4 -12   5       44.95       49.09      7.23 o
  -3 -12   5       63.06       54.99      7.11 o
  -2 -12   5       52.74       60.10      7.16 o
  -1 -12   5       11.36       11.05      4.20 o
   0 -12   5        0.18       -3.61      3.61 o
   1 -12   5       47.09       35.91      5.27 o
   2 -12   5        1.57        0.18      3.80 o
   3 -12   5       36.29       33.85      5.47 o
   4 -12   5       83.06       81.24      8.55 o
   5 -12   5       20.86       11.01      9.46 o
   6 -12   5       13.68        0.09     18.03 o
  -8 -11   5        1.14      -16.94     16.94 o
  -7 -11   5       26.60       16.18      7.86 o
  -6 -11   5        3.01       -2.48      5.36 o
  -5 -11   5       36.09       31.69      6.57 o
  -4 -11   5       13.74       14.08      5.33 o
  -3 -11   5       42.00       47.78      6.73 o
  -2 -11   5       93.05       71.46      6.16 o
  -1 -11   5       94.14       93.25      7.85 o
   0 -11   5       46.42       48.03      5.20 o
   1 -11   5       23.24       11.88      4.08 o
   2 -11   5       18.44       26.35      4.89 o
   3 -11   5       10.63       10.33      4.40 o
   4 -11   5      107.54      111.99      9.12 o
   5 -11   5        2.55       -7.70     17.58 o
   6 -11   5        2.17      -15.55     15.55 o
   7 -11   5        1.02      -19.23     19.23 o
  -9 -10   5        3.96       -0.61     21.86 o
  -8 -10   5       18.44        1.07     19.32 o
  -7 -10   5       21.46       18.52      7.00 o
  -6 -10   5        8.66        7.10      5.86 o
  -5 -10   5       16.11       10.41      5.53 o
  -4 -10   5      175.20      164.43      9.78 o
  -3 -10   5      133.90      138.74      7.79 o
  -2 -10   5      112.35      107.50      6.74 o
  -1 -10   5      242.82      257.03     10.79 o
   0 -10   5      159.34      169.75      7.31 o
   1 -10   5        0.49        5.18      3.59 o
   2 -10   5       12.15       13.63      3.93 o
   3 -10   5       32.79       28.32      4.73 o
   4 -10   5      136.22      151.56     16.23 o
   5 -10   5       45.50       28.43      9.60 o
   6 -10   5        7.96      -10.15     16.50 o
   7 -10   5        4.45      -18.43     18.86 o
  -9  -9   5        6.28      -11.66     19.78 o
  -8  -9   5        7.03        9.47     18.16 o
  -7  -9   5       26.76       32.91      7.27 o
  -6  -9   5       10.12        7.69      5.44 o
  -5  -9   5       78.09       78.41      7.65 o
  -4  -9   5      432.76      439.67     14.26 o
  -3  -9   5        2.49        0.61      4.95 o
  -2  -9   5        7.69        2.77      2.95 o
  -1  -9   5      247.28      271.87     10.19 o
   0  -9   5      353.98      361.37      9.93 o
   1  -9   5       35.62       34.75      4.26 o
   2  -9   5      232.88      241.53      8.21 o
   3  -9   5       20.34       16.36      4.20 o
   4  -9   5      298.73      286.06     11.77 o
   5  -9   5       25.53       27.07     15.26 o
   6  -9   5       25.40       11.02     17.07 o
   7  -9   5       10.18       -2.14     18.12 o
  -9  -8   5       20.99       -9.66     18.93 o
  -8  -8   5        0.17        3.31     17.49 o
  -7  -8   5       11.71        5.46      7.43 o
  -6  -8   5        7.33       -0.19      5.15 o
  -5  -8   5      204.62      210.94     10.22 o
  -4  -8   5      237.40      233.65      9.75 o
  -3  -8   5       75.69       67.42      6.94 o
  -2  -8   5        4.30        3.40      2.05 o
  -1  -8   5       16.09       20.13      3.36 o
   0  -8   5       95.95      107.53      5.60 o
   1  -8   5      236.26      226.04      7.99 o
   2  -8   5       18.04       16.01      3.37 o
   3  -8   5       41.87       41.17      4.58 o
   4  -8   5      596.83      603.21     16.97 o
   5  -8   5      105.44       96.23     19.58 o
   6  -8   5       26.24        0.99     15.19 o
   7  -8   5        6.20      -16.50     16.50 o
   8  -8   5       39.73       23.79     21.15 o
  -9  -7   5       25.44       23.91     19.96 o
  -8  -7   5      116.55       89.67     20.21 o
  -7  -7   5       48.57       39.66      8.40 o
  -6  -7   5       36.84       59.22      7.18 o
  -5  -7   5      311.15      323.80     16.03 o
  -4  -7   5        9.57        6.17      3.65 o
  -3  -7   5       81.00       76.37      5.26 o
  -2  -7   5       46.55       53.73      4.37 o
  -1  -7   5       33.60       41.70      4.58 o
   0  -7   5       83.78       74.63      4.09 o
   1  -7   5      271.73      308.67      8.41 o
   2  -7   5       21.89       20.18      3.08 o
   3  -7   5        8.32        6.96      4.76 o
   4  -7   5      660.49      650.92     14.79 o
   5  -7   5       12.49        8.93      7.28 o
   6  -7   5       14.47       14.84     15.81 o
   7  -7   5        3.34       -6.00     15.63 o
   8  -7   5        5.10        2.01     18.72 o
 -10  -6   5       10.94       -3.74     20.34 o
  -9  -6   5       37.98       47.17     22.94 o
  -8  -6   5       12.26       27.65     18.57 o
  -7  -6   5       15.49       13.01      7.33 o
  -6  -6   5       13.78       10.46      5.33 o
  -5  -6   5      158.01      151.59      7.24 o
  -4  -6   5       33.48       32.28      4.19 o
  -3  -6   5        1.85        0.33      2.77 o
  -2  -6   5      174.21      160.73      6.09 o
  -1  -6   5      125.87      129.53      4.55 o
   0  -6   5      809.56      775.88     12.99 o
   1  -6   5      460.55      495.33     10.73 o
   2  -6   5      388.52      414.49      8.68 o
   3  -6   5      218.51      227.48      6.49 o
   4  -6   5      118.25      135.67      8.13 o
   5  -6   5       35.05       27.03      7.70 o
   6  -6   5       40.51       33.89      8.72 o
   7  -6   5       14.38       20.41     12.66 o
   8  -6   5       36.70       50.73     20.85 o
 -10  -5   5       17.31       15.50     20.70 o
  -9  -5   5       20.63        2.93     18.31 o
  -8  -5   5       81.84       80.17     19.62 o
  -7  -5   5       83.43       88.42      9.96 o
  -6  -5   5       25.78       23.27      7.26 o
  -5  -5   5       65.47       74.56      5.58 o
  -4  -5   5      595.30      565.81     12.50 o
  -3  -5   5       58.27       62.15      4.31 o
  -2  -5   5       14.26       14.43      3.08 o
  -1  -5   5      224.43      247.90      6.56 o
   0  -5   5     1591.90     1622.37     25.52 o
   1  -5   5      110.41      113.98      4.20 o
   2  -5   5       87.99       96.67      4.29 o
   3  -5   5      862.41      869.28     14.49 o
   4  -5   5       47.00       61.95      8.89 o
   5  -5   5       10.17       14.35      7.01 o
   6  -5   5       60.69       68.74      9.93 o
   7  -5   5       21.66       27.50      8.46 o
   8  -5   5       11.50       12.26     12.82 o
 -10  -4   5       49.90       30.28     21.35 o
  -9  -4   5        3.36        8.60     17.44 o
  -8  -4   5        0.16       -0.90     15.73 o
  -7  -4   5      150.17      142.60     11.60 o
  -6  -4   5       34.42       25.45      6.98 o
  -5  -4   5      187.10      203.63      8.62 o
  -4  -4   5      186.60      189.77      8.58 o
  -3  -4   5       62.12       61.37      4.53 o
  -2  -4   5       94.08       96.77      4.24 o
  -1  -4   5      227.92      217.35      5.77 o
   0  -4   5      720.16      726.17     11.61 o
   1  -4   5      731.53      747.51     13.34 o
   2  -4   5        5.18        6.32      2.14 o
   3  -4   5        5.69        6.56      4.73 o
   4  -4   5     1246.69     1180.12     24.49 o
   5  -4   5       15.94       19.66     13.38 o
   6  -4   5       57.53       65.46      9.74 o
   7  -4   5       47.65       31.18      8.73 o
   8  -4   5        4.27       19.44      9.27 o
 -10  -3   5       12.28       35.84     21.61 o
  -9  -3   5        9.60       15.09     17.51 o
  -8  -3   5       47.61       40.83     17.51 o
  -7  -3   5       19.52       26.22      7.65 o
  -6  -3   5      101.72      111.80      9.81 o
  -5  -3   5      249.83      276.71     14.42 o
  -4  -3   5      486.27      470.40     10.45 o
  -3  -3   5      122.54      113.88      6.54 o
  -2  -3   5       93.15      111.70      5.43 o
  -1  -3   5      265.27      266.53      5.50 o
   0  -3   5      367.23      341.55     11.25 o
   1  -3   5     1036.61     1050.38     17.68 o
   2  -3   5      363.49      393.63      8.48 o
   3  -3   5      154.16      152.25      5.16 o
   4  -3   5      362.49      356.14     10.69 o
   5  -3   5       14.51        9.11      6.06 o
   6  -3   5       10.77       16.67      7.84 o
   7  -3   5        4.31        4.30      7.37 o
   8  -3   5        4.44        1.02     20.47 o
   9  -3   5       20.71       23.15     10.32 o
 -10  -2   5        5.15       41.62     19.97 o
  -9  -2   5       20.69       38.15     17.29 o
  -8  -2   5       15.43      -14.00     14.00 o
  -7  -2   5       12.93       19.57      8.63 o
  -6  -2   5      231.78      229.35     12.56 o
  -5  -2   5      159.59      162.51      7.25 o
  -4  -2   5       80.40       79.89      5.97 o
  -3  -2   5      296.46      303.28      6.38 o
  -2  -2   5      401.02      365.15      7.41 o
  -1  -2   5     1365.08     1330.02     31.86 o
   0  -2   5      145.61      155.60      4.81 o
   1  -2   5      576.03      571.76     10.38 o
   2  -2   5     5208.65     5641.68     80.12 o
   3  -2   5       84.57       87.97      3.99 o
   4  -2   5      104.15      104.31      6.22 o
   5  -2   5       82.76       83.70      8.78 o
   6  -2   5        6.61       14.54      6.52 o
   7  -2   5        4.23        5.28      6.86 o
   8  -2   5       27.73       26.42      8.99 o
   9  -2   5        1.91       13.43      9.74 o
 -10  -1   5        5.03        5.85     16.72 o
  -9  -1   5       10.62       13.09     14.82 o
  -8  -1   5      134.83      147.05     19.97 o
  -7  -1   5       34.29       26.52      7.56 o
  -6  -1   5       72.54       77.23      8.99 o
  -5  -1   5       95.60       84.35      4.76 o
  -4  -1   5      114.79      124.73      4.90 o
  -3  -1   5      158.81      155.84      5.70 o
  -2  -1   5       39.89       45.12      3.50 o
   0  -1   5       23.73       29.18      3.43 o
   1  -1   5       38.69       44.28      2.83 o
   2  -1   5     1282.39     1290.62     20.33 o
   3  -1   5      108.85      117.57      5.66 o
   4  -1   5       63.25       68.42      5.42 o
   5  -1   5       97.37       97.59      9.10 o
   6  -1   5       36.56       50.35     11.83 o
   7  -1   5       18.34       31.27      7.84 o
   8  -1   5       14.99       23.67     14.73 o
   9  -1   5       58.88       68.90     14.06 o
 -10   0   5        9.53       31.55     16.75 o
  -9   0   5       67.57       74.33     17.48 o
  -8   0   5        0.86        0.02     11.13 o
  -7   0   5      438.31      423.81     35.87 o
  -6   0   5        3.73       -1.04     12.55 o
  -5   0   5        7.08        3.03      2.23 o
  -4   0   5      889.89      931.54     15.98 o
  -3   0   5       10.42       10.90      2.85 o
  -1   0   5        0.70        0.76      1.45 o
   0   0   5       52.06       55.80      6.03 o
   1   0   5      334.97      383.57      8.86 o
   2   0   5      199.06      182.15      6.57 o
   3   0   5       62.76       53.76      4.29 o
   4   0   5        0.01        4.68      5.93 o
   5   0   5      451.62      447.65     12.70 o
   6   0   5       60.31       59.80      8.14 o
   7   0   5       10.98       23.98      7.15 o
   8   0   5       21.59       23.65      8.06 o
   9   0   5        0.32        5.89      8.99 o
 -10   1   5        5.21       25.29     15.85 o
  -9   1   5       10.63       40.50     15.18 o
  -8   1   5      134.60      135.41     11.92 o
  -7   1   5       32.81       36.13      7.89 o
  -6   1   5       74.58       68.80      9.06 o
  -5   1   5       98.86       92.79      5.24 o
  -4   1   5      117.17      111.11      6.97 o
  -3   1   5      157.26      161.30      5.64 o
  -2   1   5       39.33       37.99      6.91 o
  -1   1   5      115.90      106.21      8.46 o
   0   1   5       24.38       30.68      5.12 o
   1   1   5       43.09       46.93      2.64 o
   2   1   5     1303.09     1272.59     23.57 o
   3   1   5      108.82      101.59     14.91 o
   4   1   5       62.80       78.72      7.24 o
   5   1   5       97.95      113.23     13.12 o
   6   1   5       37.84       43.45     13.13 o
   7   1   5       18.92       27.08      7.37 o
   8   1   5       14.53       16.30     10.48 o
   9   1   5       58.90       75.11     11.48 o
 -10   2   5        5.13       46.56     16.50 o
  -9   2   5       20.59       41.75     14.87 o
  -8   2   5       15.24        4.45      8.82 o
  -7   2   5       13.44        5.92      6.77 o
  -6   2   5      230.71      239.86     14.27 o
  -5   2   5      159.19      159.64      6.17 o
  -4   2   5       81.96       88.89      4.16 o
  -3   2   5      297.81      295.47      6.76 o
  -2   2   5      400.84      348.83     14.09 o
  -1   2   5     1374.90     1450.56     42.72 o
   0   2   5      137.04      133.70      7.05 o
   1   2   5      575.69      560.95     12.10 o
   2   2   5     5188.42     5506.62    119.03 o
   3   2   5       85.28       90.84      3.64 o
   4   2   5      104.14      113.28      8.50 o
   5   2   5       82.22       85.34      8.40 o
   6   2   5        5.92       15.62     10.60 o
   7   2   5        3.84       13.91     11.35 o
   8   2   5       27.86       21.09     13.36 o
   9   2   5        1.89       18.68      8.50 o
 -10   3   5       12.08       47.12     16.91 o
  -9   3   5        9.59       31.62     14.11 o
  -8   3   5       47.42       46.81      9.04 o
  -7   3   5       21.41       30.99      7.87 o
  -6   3   5      100.28      117.25      7.36 o
  -5   3   5      247.20      260.92      7.79 o
  -4   3   5      480.75      459.03      8.53 o
  -3   3   5      124.41      113.79      5.12 o
  -2   3   5       92.37      101.61      4.73 o
  -1   3   5      265.17      269.43     24.76 o
   0   3   5      377.36      359.79      9.23 o
   1   3   5     1028.75     1032.49     19.85 o
   2   3   5      371.62      385.40      9.45 o
   3   3   5      152.71      145.17      4.67 o
   4   3   5      361.26      346.52     13.74 o
   5   3   5       14.95       10.19      9.87 o
   6   3   5       10.32       22.92     10.76 o
   7   3   5        4.30       21.50     11.47 o
   8   3   5        4.31       16.71     13.28 o
   9   3   5       20.83       35.65      9.31 o
 -10   4   5       50.22       59.65     17.94 o
  -9   4   5        3.29       10.51     11.30 o
  -8   4   5        0.18        1.94      7.67 o
  -7   4   5      147.45      153.23     12.08 o
  -6   4   5       35.17       25.76      4.66 o
  -5   4   5      186.80      196.92      7.06 o
  -4   4   5      189.17      192.63      6.44 o
  -3   4   5       60.35       57.86      3.55 o
  -2   4   5       94.58      101.01      6.10 o
  -1   4   5      224.36      218.09     13.66 o
   0   4   5      719.91      718.27     20.14 o
   1   4   5      741.20      727.89     15.18 o
   2   4   5        4.19        9.26      2.95 o
   3   4   5        5.71        8.87      2.02 o
   4   4   5     1248.79     1194.85     31.45 o
   5   4   5       15.94        9.84      6.25 o
   6   4   5       57.86       78.32     14.08 o
   7   4   5       47.84       75.50     15.50 o
   8   4   5        4.22       17.98     13.13 o
 -10   5   5       17.14       40.86     16.02 o
  -9   5   5       20.84       29.16     13.49 o
  -8   5   5       81.70       71.27     14.27 o
  -7   5   5       84.56       99.80     10.49 o
  -6   5   5       27.08       33.76      4.81 o
  -5   5   5       67.87       69.68      5.16 o
  -4   5   5      597.44      561.05     10.31 o
  -3   5   5       59.58       65.95      4.86 o
  -2   5   5       14.52       13.11      3.02 o
  -1   5   5      230.50      244.78      6.81 o
   0   5   5     1583.49     1580.72     62.24 o
   1   5   5      107.31      108.14      6.42 o
   2   5   5       92.04       97.87      4.41 o
   3   5   5      862.57      846.48     18.48 o
   4   5   5       44.84       44.38      7.13 o
   5   5   5       10.42       14.21      6.36 o
   6   5   5       60.78       68.20      8.93 o
   7   5   5       21.73       34.48     12.25 o
   8   5   5       11.37       29.68     12.95 o
 -10   6   5       10.93       26.24     14.37 o
  -9   6   5       38.09       73.02     16.47 o
  -8   6   5       12.17        7.09      7.88 o
  -7   6   5       15.65        9.52     13.04 o
  -6   6   5       12.43       15.77      4.45 o
  -5   6   5      159.76      158.60      7.13 o
  -4   6   5       31.25       28.69      3.17 o
  -3   6   5        2.22        1.22      2.69 o
  -2   6   5      172.53      151.64      6.43 o
  -1   6   5      121.86      125.60      5.22 o
   0   6   5      813.19      796.12     20.19 o
   1   6   5      455.86      478.20     19.23 o
   2   6   5      384.36      401.08      9.17 o
   3   6   5      217.76      232.61      8.38 o
   4   6   5      118.27      122.84      7.66 o
   5   6   5       34.52       33.49      7.27 o
   6   6   5       40.25       46.36      8.40 o
   7   6   5       14.24        7.12     10.45 o
   8   6   5       36.73       60.96     15.19 o
  -9   7   5       25.26       30.65     13.97 o
  -8   7   5      116.15      123.21     15.72 o
  -7   7   5       47.97       53.33      9.07 o
  -6   7   5       37.38       46.67      5.45 o
  -5   7   5      304.31      332.42      9.90 o
  -4   7   5        8.97        2.69      3.22 o
  -3   7   5       81.54       79.94      5.46 o
  -2   7   5       45.68       44.61      5.10 o
  -1   7   5       37.16       36.73      3.24 o
   0   7   5       83.14       79.86      7.00 o
   1   7   5      275.00      288.03     10.29 o
   2   7   5       23.83       14.44      7.35 o
   3   7   5        9.01        9.48      3.92 o
   4   7   5      661.60      666.13     16.63 o
   5   7   5       13.04       11.55      9.54 o
   6   7   5       14.38       19.00     12.99 o
   7   7   5        3.32       24.46     11.59 o
   8   7   5        5.03       47.55     14.68 o
  -9   8   5       21.04       49.19     16.04 o
  -8   8   5        0.14       -1.03      7.97 o
  -7   8   5       11.72       13.72      6.09 o
  -6   8   5        7.61       11.64      4.47 o
  -5   8   5      209.77      212.19     10.20 o
  -4   8   5      239.29      220.58      9.94 o
  -3   8   5       75.27       79.00      5.57 o
  -2   8   5        5.95        2.15      1.85 o
  -1   8   5       16.46       14.93      3.14 o
   0   8   5       96.81       94.54      4.50 o
   1   8   5      236.70      224.76      7.82 o
   2   8   5       18.50       15.59      3.48 o
   3   8   5       42.02       43.91      4.42 o
   4   8   5      595.16      590.63     15.89 o
   5   8   5      104.04       98.44     10.21 o
   6   8   5       26.31       36.23      9.45 o
   7   8   5        6.33       -0.69     10.72 o
  -9   9   5        6.37       33.83     14.35 o
  -8   9   5        7.43       14.85      8.44 o
  -7   9   5       26.93       24.20      7.49 o
  -6   9   5        9.64        9.44      4.71 o
  -5   9   5       76.15       85.52      7.61 o
  -4   9   5      432.25      452.77     11.08 o
  -3   9   5        2.73       -3.44      3.44 o
  -2   9   5        7.51        6.34      2.01 o
  -1   9   5      245.75      259.56      7.53 o
   0   9   5      351.66      354.37      7.05 o
   1   9   5       33.77       35.79      4.11 o
   2   9   5      230.98      230.32      7.66 o
   3   9   5       20.73       26.65      4.34 o
   4   9   5      299.09      296.73     11.36 o
   5   9   5       25.75       10.96     11.58 o
   6   9   5       25.43       20.51      8.25 o
   7   9   5       10.20       16.47     12.05 o
  -9  10   5        3.87       19.77     13.45 o
  -8  10   5       18.39       27.33     11.83 o
  -7  10   5       21.38       23.64      7.18 o
  -6  10   5        9.27       11.15      4.89 o
  -5  10   5       15.41       12.19      4.77 o
  -4  10   5      174.16      185.88      9.12 o
  -3  10   5      135.25      136.43      7.01 o
  -2  10   5      112.89      112.13      6.18 o
  -1  10   5      241.61      259.69      7.89 o
   0  10   5      160.01      155.08      5.99 o
   1  10   5        0.71       -3.36      3.36 o
   2  10   5       12.52       16.61      5.46 o
   3  10   5       32.59       35.96      4.82 o
   4  10   5      135.56      143.36      9.42 o
   5  10   5       45.64       46.69      9.11 o
   6  10   5        7.87        7.71      7.85 o
   7  10   5        4.30       13.52     12.00 o
  -8  11   5        1.19        5.47      8.61 o
  -7  11   5       26.34       28.14      7.46 o
  -6  11   5        2.71        5.58      4.98 o
  -5  11   5       36.66       29.70      6.21 o
  -4  11   5       13.95        8.78      5.07 o
  -3  11   5       41.45       33.45      4.94 o
  -2  11   5       93.48       90.61      5.99 o
  -1  11   5       94.48      104.69      5.99 o
   0  11   5       46.71       57.07      4.58 o
   1  11   5       23.58       30.74      5.42 o
   2  11   5       18.42       21.02      3.94 o
   3  11   5       11.77       10.85      4.95 o
   4  11   5      108.30      113.07      8.85 o
   5  11   5        2.43        8.12      7.76 o
   6  11   5        1.95       -0.25     10.99 o
   7  11   5        1.05       34.11     13.07 o
  -8  12   5        0.06        8.14     20.33 o
  -7  12   5        5.38        6.68      7.09 o
  -6  12   5        4.69        7.50      5.22 o
  -5  12   5       17.58       19.25      6.20 o
  -4  12   5       45.90       48.89      6.63 o
  -3  12   5       63.50       67.08      8.08 o
  -2  12   5       52.81       54.97      8.15 o
  -1  12   5       11.04        9.48      3.85 o
   0  12   5        0.16        4.52      3.69 o
   1  12   5       47.01       46.54      3.61 o
   2  12   5        1.77        4.66      4.39 o
   3  12   5       36.50       44.72      8.22 o
   4  12   5       82.51       76.38      8.11 o
   5  12   5       20.68       25.52     17.46 o
   6  12   5       14.23       10.33      8.87 o
  -7  13   5        0.54       -0.22      7.21 o
  -6  13   5       19.63       27.38      6.26 o
  -5  13   5       10.67        9.85      5.92 o
  -4  13   5       62.31       61.53      7.40 o
  -3  13   5       34.78       22.90      5.13 o
  -2  13   5        9.90        3.95      4.32 o
  -1  13   5        1.11       -2.94      4.21 o
   0  13   5        1.92        8.09      4.52 o
   1  13   5       49.16       50.04      5.43 o
   2  13   5        9.89       12.65      3.26 o
   3  13   5       88.61       93.12     17.05 o
   4  13   5       96.60       88.13      8.96 o
   5  13   5       15.89       11.30     16.00 o
   6  13   5        5.60        5.36      9.06 o
  -7  14   5        2.78       -2.67      7.22 o
  -6  14   5       22.08       14.27      6.94 o
  -5  14   5        3.13        1.04      8.75 o
  -4  14   5       19.04       26.75      6.49 o
  -3  14   5      278.58      286.15     10.37 o
  -2  14   5       32.68       29.93      5.97 o
  -1  14   5        4.87       -0.56      4.01 o
   0  14   5        3.44        0.92      3.50 o
   1  14   5        4.47       10.18      3.13 o
   2  14   5        1.47        0.57      3.06 o
   3  14   5        3.49       12.50      7.35 o
   4  14   5       18.66       16.04      6.70 o
   5  14   5       28.81       28.08     10.03 o
  -6  15   5       11.78       17.77      6.62 o
  -5  15   5        4.69       12.84      6.92 o
  -4  15   5        0.23        5.66      9.26 o
  -3  15   5       35.95       29.79      5.96 o
  -2  15   5       72.11       69.06      6.67 o
  -1  15   5        0.29       -3.45      3.45 o
   0  15   5        8.37        8.43      3.71 o
   1  15   5        4.31        7.02      3.40 o
   2  15   5       10.23       14.96      3.79 o
   3  15   5       10.50        8.09     10.23 o
   4  15   5        7.01        6.57      6.66 o
   5  15   5        2.92        6.88     14.05 o
  -5  16   5        3.14       13.24      7.08 o
  -4  16   5        1.92        3.44      6.43 o
  -3  16   5        4.58       10.41      6.21 o
  -2  16   5       27.31       36.11      5.37 o
  -1  16   5        0.63       -0.01      4.07 o
   0  16   5        1.01       -3.67      3.67 o
   1  16   5        3.43        7.36      3.87 o
   2  16   5       16.01       14.46      4.17 o
   3  16   5       25.04       25.69     12.77 o
   4  16   5       14.02        9.83      7.20 o
  -5  17   5        0.79       -4.07     11.77 o
  -4  17   5       18.84       19.68      6.30 o
  -3  17   5       36.14       30.55      8.39 o
  -2  17   5       11.85       17.94      5.82 o
  -1  17   5        3.29        0.75      4.30 o
   0  17   5        0.15        4.47      4.83 o
   1  17   5        4.02        1.79      4.25 o
   2  17   5        4.03        1.27      5.06 o
   3  17   5       16.99        5.96     12.76 o
  -3  18   5       45.71       36.20      9.37 o
  -2  18   5        0.12        0.13      4.96 o
  -1  18   5       10.65        5.05      5.16 o
   0  18   5        3.50        8.40      5.03 o
   1  18   5        3.15        4.56      5.36 o
   2  18   5        0.23        1.13      5.02 o
  -3 -18   6        7.53        7.06      8.42 o
  -2 -18   6       27.50       17.58      7.72 o
  -1 -18   6        6.04        1.62      6.77 o
   0 -18   6        4.92        7.93      7.27 o
   1 -18   6        0.10       -2.41      7.12 o
  -4 -17   6        2.52        4.05      7.40 o
  -3 -17   6        4.19        5.91      6.88 o
  -2 -17   6       17.38        8.54      7.00 o
  -1 -17   6        6.23       -0.43      6.15 o
   0 -17   6        3.43       -5.87      5.87 o
   1 -17   6        0.46       -6.66      6.66 o
   2 -17   6       29.29       27.78      8.11 o
  -5 -16   6        1.26       -7.05      7.05 o
  -4 -16   6       35.33       24.79      7.51 o
  -3 -16   6        1.02       -2.08      8.08 o
  -2 -16   6        2.64        3.54      6.08 o
  -1 -16   6       11.20       16.64      6.69 o
   0 -16   6        0.29       -6.78      6.78 o
   1 -16   6        0.04       -0.35      5.98 o
   2 -16   6       15.64        4.75      6.56 o
   3 -16   6        0.74       -6.27      6.27 o
  -6 -15   6        9.13        7.43      7.65 o
  -5 -15   6        0.08       -3.38      7.89 o
  -4 -15   6       11.24        6.39      9.60 o
  -3 -15   6        1.13       -5.97      5.97 o
  -2 -15   6       74.22       65.57     16.93 o
  -1 -15   6       15.49       16.06      6.07 o
   0 -15   6        9.99        2.27      8.68 o
   1 -15   6        9.38        8.65      5.85 o
   2 -15   6       18.95        7.16      6.34 o
   3 -15   6       54.54       53.45     12.34 o
   4 -15   6       15.28        9.45      7.51 o
  -7 -14   6        2.16       -5.74      8.54 o
  -6 -14   6        0.21       -7.61      7.61 o
  -5 -14   6        0.12       -2.62      8.54 o
  -4 -14   6        5.66       -2.73      5.76 o
  -3 -14   6       70.74       62.64      8.14 o
  -2 -14   6      129.88      136.76     10.47 o
  -1 -14   6        6.46       -1.95      5.19 o
   0 -14   6        5.63       -1.61      4.58 o
   1 -14   6       18.20       13.29      5.13 o
   2 -14   6        6.30        1.33      4.95 o
   3 -14   6       39.08       35.55      7.50 o
   4 -14   6       19.81       21.81      7.34 o
   5 -14   6        0.95      -14.08     15.58 o
  -7 -13   6        0.20       -9.10      9.10 o
  -6 -13   6       11.61       -2.38      6.64 o
  -5 -13   6        0.70       -4.34      5.75 o
  -4 -13   6       30.50       29.82      6.92 o
  -3 -13   6        5.89        1.18      5.41 o
  -2 -13   6       95.69       94.63      8.71 o
  -1 -13   6       15.36       12.82      4.65 o
   0 -13   6        0.32       -2.85      3.93 o
   1 -13   6       21.57       20.56      5.13 o
   2 -13   6        7.17        0.98      4.39 o
   3 -13   6        1.41       -2.38      8.04 o
   4 -13   6       77.27       53.44      8.29 o
   5 -13   6        0.15       -2.34     20.10 o
   6 -13   6        1.67      -17.81     17.81 o
  -8 -12   6        2.51      -10.78     10.78 o
  -7 -12   6        6.61        9.63      7.54 o
  -6 -12   6       68.97       70.44      8.93 o
  -5 -12   6       16.85        7.14      5.80 o
  -4 -12   6      104.18       97.94      9.17 o
  -3 -12   6       96.80       90.66      9.66 o
  -2 -12   6       13.38        6.77      4.24 o
  -1 -12   6        3.38        3.76      4.05 o
   0 -12   6       35.10       32.40      5.15 o
   1 -12   6        3.02        4.19      4.09 o
   2 -12   6       24.84       18.44      4.82 o
   3 -12   6       27.57       28.24      5.46 o
   4 -12   6       28.80       25.68     11.45 o
   5 -12   6        1.73       -5.35      9.03 o
   6 -12   6        2.27      -16.57     16.57 o
  -8 -11   6        0.04      -16.67     16.67 o
  -7 -11   6       20.73       23.47      7.46 o
  -6 -11   6       67.58       60.34      8.31 o
  -5 -11   6       46.21       56.63      7.74 o
  -4 -11   6       32.83       27.83      6.15 o
  -3 -11   6       90.12       83.45      6.87 o
  -2 -11   6        3.80        2.82      3.97 o
  -1 -11   6        6.64        2.55      3.74 o
   0 -11   6      109.30      101.38      6.82 o
   1 -11   6       29.85       29.87      4.87 o
   2 -11   6        3.06        1.59      3.89 o
   3 -11   6      184.65      173.95      8.38 o
   4 -11   6       28.65       14.33      8.28 o
   5 -11   6       12.05       -5.53     12.21 o
   6 -11   6        1.39      -16.61     16.61 o
  -9 -10   6       17.63       19.83     21.68 o
  -8 -10   6       26.88       -0.28     18.55 o
  -7 -10   6       29.12       27.13      7.38 o
  -6 -10   6       46.36       37.11      7.15 o
  -5 -10   6       77.34       70.03      7.81 o
  -4 -10   6        3.45        7.00      4.87 o
  -3 -10   6      483.29      495.58     13.28 o
  -2 -10   6       20.63       15.01      4.08 o
  -1 -10   6       24.47       16.80      4.02 o
   0 -10   6       35.25       27.32      4.47 o
   1 -10   6      114.65      122.88      7.03 o
   2 -10   6       16.03        6.55      3.89 o
   3 -10   6       13.22       14.26      4.41 o
   4 -10   6       10.45       14.62     10.93 o
   5 -10   6       25.73       30.43     10.62 o
   6 -10   6       10.69      -11.13     17.63 o
   7 -10   6        1.27      -18.69     18.69 o
  -9  -9   6       43.06       21.89     21.28 o
  -8  -9   6       33.06        5.87     18.55 o
  -7  -9   6       22.34        8.58      6.55 o
  -6  -9   6       31.31       27.34      6.66 o
  -5  -9   6       24.28       18.23      9.73 o
  -4  -9   6      106.29      108.22      7.14 o
  -3  -9   6      147.19      155.95      7.69 o
  -2  -9   6       50.25       40.96      4.68 o
  -1  -9   6       72.91       69.26      5.30 o
   0  -9   6       58.48       47.29      4.72 o
   1  -9   6       33.40       36.12      4.43 o
   2  -9   6       17.75       18.42      3.97 o
   3  -9   6       41.53       42.07      4.97 o
   4  -9   6      193.18      206.00     14.40 o
   5  -9   6       82.73       87.86     19.87 o
   6  -9   6       37.77       16.63     18.17 o
   7  -9   6       16.31        0.92     19.70 o
  -9  -8   6       18.82      -15.96     18.89 o
  -8  -8   6        1.97      -16.20     16.20 o
  -7  -8   6       32.98       30.91     12.95 o
  -6  -8   6       59.33       60.36      9.45 o
  -5  -8   6       61.60       58.96      6.10 o
  -4  -8   6       21.48       21.13      4.67 o
  -3  -8   6      160.43      170.50      7.33 o
  -1  -8   6       63.47       66.04      4.98 o
   0  -8   6      276.28      275.13      8.31 o
   1  -8   6       34.66       37.24      3.77 o
   2  -8   6      106.49      107.76      5.56 o
   3  -8   6      154.91      155.47      6.35 o
   4  -8   6       27.26       27.37     11.88 o
   5  -8   6       42.27       52.73     18.19 o
   6  -8   6       50.22       33.13     18.40 o
   7  -8   6        3.10       -6.81     18.02 o
  -9  -7   6        0.57      -12.85     18.32 o
  -8  -7   6       23.88        9.71     16.48 o
  -7  -7   6       16.19        1.88      7.72 o
  -6  -7   6       90.20       91.05      8.20 o
  -5  -7   6      293.07      309.55     10.02 o
  -4  -7   6       72.97       71.80     10.07 o
  -3  -7   6      101.80      106.78      6.37 o
  -1  -7   6       97.02       87.98      5.97 o
   0  -7   6      373.53      377.75      9.53 o
   1  -7   6      279.28      295.90      7.50 o
   2  -7   6      140.27      145.92      5.67 o
   3  -7   6       41.17       48.98      4.23 o
   4  -7   6       25.72       31.08      7.87 o
   5  -7   6        5.94       -0.07      7.55 o
   6  -7   6        5.55      -10.82     14.54 o
   7  -7   6        4.46        4.96     18.96 o
   8  -7   6        2.95        3.33     20.86 o
 -10  -6   6       11.23        3.53     20.49 o
  -9  -6   6       13.89       -8.70     18.37 o
  -8  -6   6      137.50      114.68     21.39 o
  -7  -6   6        6.66        6.37      7.23 o
  -6  -6   6       83.92       84.02      7.98 o
  -5  -6   6      332.63      328.59     10.04 o
  -4  -6   6      140.13      141.21      6.58 o
  -3  -6   6      369.19      371.41      9.67 o
  -2  -6   6      467.70      482.24     10.61 o
  -1  -6   6      102.71      100.97      4.23 o
   0  -6   6      184.63      185.36      6.18 o
   1  -6   6      458.23      469.24     11.21 o
   2  -6   6      289.29      293.34      7.41 o
   3  -6   6      295.25      310.31      8.02 o
   4  -6   6        8.29        9.77      4.92 o
   5  -6   6       83.44       71.47      9.73 o
   6  -6   6        0.82       -2.38      7.19 o
   7  -6   6        0.25       -8.12      8.12 o
   8  -6   6        8.91      -16.71     18.48 o
 -10  -5   6       26.18       15.40     21.94 o
  -9  -5   6       46.86       32.24     19.04 o
  -8  -5   6       11.57       -0.70      7.78 o
  -7  -5   6        9.09        7.05      7.22 o
  -6  -5   6       64.17       81.85      8.17 o
  -5  -5   6      158.65      150.73      7.17 o
  -4  -5   6      192.01      192.83      7.02 o
  -3  -5   6       79.70       87.31      4.33 o
  -2  -5   6     2001.23     1895.41     76.76 o
  -1  -5   6      831.83      885.23     15.77 o
   0  -5   6      121.43      113.45      5.07 o
   1  -5   6      210.61      216.56      5.92 o
   2  -5   6      218.98      222.03      6.21 o
   3  -5   6       82.38       88.90      5.46 o
   4  -5   6       67.95       67.51      6.33 o
   5  -5   6      437.56      419.80     17.51 o
   6  -5   6       22.23       10.52      8.01 o
   7  -5   6        7.32       11.00      8.60 o
   8  -5   6       47.83       59.59     13.46 o
 -10  -4   6        0.17      -19.06     19.06 o
  -9  -4   6        0.39       21.02     17.64 o
  -8  -4   6       57.00       52.69      9.66 o
  -7  -4   6       30.41       22.76      7.77 o
  -6  -4   6       40.08       35.63      5.84 o
  -5  -4   6      264.58      259.05      9.81 o
  -4  -4   6       76.95       72.58      5.00 o
  -3  -4   6        1.83       -1.52      2.55 o
  -2  -4   6      757.81      779.43     12.56 o
  -1  -4   6      817.38      860.55     17.78 o
   0  -4   6      152.80      150.10      4.44 o
   1  -4   6      469.30      485.35     10.15 o
   2  -4   6      323.94      321.72      8.03 o
   3  -4   6      140.58      147.60      5.67 o
   4  -4   6      309.02      298.39     12.81 o
   5  -4   6      265.02      276.91     14.04 o
   6  -4   6       24.50       15.55      7.90 o
   7  -4   6       38.97       53.01     10.00 o
   8  -4   6       16.75        8.73     22.26 o
 -10  -3   6       11.18       12.97     19.84 o
  -9  -3   6       97.96      112.11     22.52 o
  -8  -3   6       38.86       20.71      8.57 o
  -7  -3   6        5.70       -1.47      6.80 o
  -6  -3   6       28.37       30.16     13.81 o
  -5  -3   6      203.46      205.84      8.67 o
  -4  -3   6      148.91      147.28      5.19 o
  -3  -3   6      146.33      145.32      4.67 o
  -2  -3   6      134.03      170.53      4.67 o
  -1  -3   6      380.96      447.85     10.00 o
   0  -3   6      318.20      324.43      6.40 o
   1  -3   6     1997.18     2013.74     30.88 o
   2  -3   6        6.08        2.82      1.74 o
   3  -3   6      279.58      268.42      7.22 o
   4  -3   6       72.18       77.25      6.24 o
   5  -3   6       45.37       48.11      8.11 o
   6  -3   6        8.54       16.53      7.54 o
   7  -3   6       15.90       12.02      7.79 o
   8  -3   6        6.17       -2.49      8.48 o
 -10  -2   6       46.05       71.50     22.34 o
  -9  -2   6        1.40       -1.86     15.34 o
  -8  -2   6       79.96       54.12      9.78 o
  -7  -2   6       19.24       23.18      7.37 o
  -6  -2   6       16.52       15.63      4.70 o
  -5  -2   6       34.83       33.62      4.81 o
  -4  -2   6      198.75      181.65      6.13 o
  -3  -2   6      325.02      295.08      6.40 o
  -2  -2   6      444.41      468.52      9.16 o
  -1  -2   6      185.25      190.24      5.16 o
   0  -2   6      633.59      635.35     12.04 o
   1  -2   6      720.81      712.52     14.86 o
   2  -2   6      432.20      470.83      9.48 o
   3  -2   6      298.97      290.17      9.46 o
   4  -2   6      372.30      372.19     12.71 o
   5  -2   6       61.11       83.26     10.02 o
   6  -2   6        5.69       -1.61      6.28 o
   7  -2   6       47.87       56.90     14.19 o
   8  -2   6        0.17        7.62      8.62 o
 -10  -1   6       39.22       62.71     20.76 o
  -9  -1   6       30.82       43.33     16.95 o
  -8  -1   6        2.37       -4.15      7.33 o
  -7  -1   6        5.53       15.95     10.80 o
  -6  -1   6        5.91       -5.82      5.82 o
  -5  -1   6       13.12       12.17      3.14 o
  -4  -1   6       21.10       23.54      3.73 o
  -3  -1   6      168.18      157.92      6.12 o
  -2  -1   6     1365.38     1408.67     25.41 o
  -1  -1   6     4207.27     4278.43     69.63 o
   1  -1   6      735.63      756.27     13.07 o
   2  -1   6     1013.58     1015.69     16.77 o
   3  -1   6      142.07      143.59      6.71 o
   4  -1   6       29.36       39.20     21.39 o
   5  -1   6      264.44      267.09     12.77 o
   6  -1   6        7.61        5.60      6.34 o
   7  -1   6        4.27       -9.14      9.14 o
   8  -1   6        2.70        1.65      7.69 o
 -10   0   6        2.13       11.23     16.47 o
  -9   0   6       22.92       51.79     16.49 o
  -8   0   6        0.10       -7.06      7.06 o
  -7   0   6        1.46        5.01      6.82 o
  -6   0   6        4.15        1.97      6.37 o
  -5   0   6       12.69       11.64      3.06 o
  -4   0   6      390.03      369.71      9.20 o
  -3   0   6        0.74        3.47      2.24 o
  -2   0   6      883.47      963.33     18.43 o
  -1   0   6     2347.35     2384.18     40.15 o
   0   0   6     1329.63     1230.43     22.36 o
   1   0   6      492.14      552.81     10.18 o
   2   0   6       82.26       78.61      4.86 o
   3   0   6     1682.83     1600.47     38.80 o
   4   0   6        6.62        2.79      6.20 o
   5   0   6      507.00      483.14     17.68 o
   6   0   6       15.75       32.57      7.08 o
   7   0   6        1.94       -1.47      6.27 o
   8   0   6        3.51       19.49      9.90 o
 -10   1   6       39.63       69.31     19.50 o
  -9   1   6       30.93       56.95     16.13 o
  -8   1   6        2.21       -3.61      7.23 o
  -7   1   6        5.28       19.97      7.41 o
  -6   1   6        5.94       16.36      6.52 o
  -5   1   6       15.00       21.61      3.70 o
  -4   1   6       21.24       20.23      2.95 o
  -3   1   6      168.14      159.00      5.10 o
  -2   1   6     1369.66     1414.99     22.17 o
  -1   1   6     4198.94     4297.60     69.49 o
   1   1   6      732.53      742.14     12.74 o
   2   1   6     1018.37      989.29     16.35 o
   3   1   6      142.43      124.78      9.02 o
   4   1   6       29.27       25.98      4.37 o
   5   1   6      269.83      253.45     13.82 o
   6   1   6        7.70        9.81      9.42 o
   7   1   6        4.70       20.66      6.95 o
   8   1   6        2.65        7.89      7.62 o
 -10   2   6       45.95       84.95     19.66 o
  -9   2   6        1.46       20.27     13.19 o
  -8   2   6       80.71       80.47     29.55 o
  -7   2   6       19.92       22.30      7.35 o
  -6   2   6       15.94        8.67      7.21 o
  -5   2   6       31.57       32.72      3.59 o
  -4   2   6      196.72      185.34      5.80 o
  -3   2   6      324.82      298.75      7.03 o
  -2   2   6      436.37      449.32     10.56 o
  -1   2   6      188.02      159.42      6.96 o
   0   2   6      630.57      629.26     14.74 o
   1   2   6      724.33      683.75     11.95 o
   2   2   6      427.45      438.75      8.68 o
   3   2   6      298.90      276.61      8.42 o
   4   2   6      373.31      343.63     10.40 o
   5   2   6       57.89       55.13      7.76 o
   6   2   6        5.98        8.63      5.78 o
   7   2   6       47.68       79.91      9.54 o
   8   2   6        0.19       19.63     14.58 o
 -10   3   6       11.20       63.87     17.90 o
  -9   3   6       97.72      145.11     20.19 o
  -8   3   6       38.38       36.18      8.82 o
  -7   3   6        5.06        3.14     14.79 o
  -6   3   6       30.00       30.01      4.42 o
  -5   3   6      208.86      220.55      6.05 o
  -4   3   6      150.41      144.49      5.38 o
  -3   3   6      146.51      154.09      6.82 o
  -2   3   6      145.14      170.66      6.04 o
  -1   3   6      386.92      468.73     13.47 o
   0   3   6      320.62      317.75      8.74 o
   1   3   6     1996.13     1986.49     29.97 o
   2   3   6        6.86       12.06      2.14 o
   3   3   6      279.05      263.38     11.52 o
   4   3   6       71.63       60.99     14.00 o
   5   3   6       42.72       41.89      7.31 o
   6   3   6        8.30       18.39     11.05 o
   7   3   6       15.64       28.48     13.67 o
   8   3   6        5.91       11.48      9.87 o
 -10   4   6        0.12       31.10     15.17 o
  -9   4   6        0.42        9.48     12.09 o
  -8   4   6       57.13       74.38     13.95 o
  -7   4   6       30.82       29.29      7.83 o
  -6   4   6       38.22       40.54      4.98 o
  -5   4   6      259.38      255.52      9.10 o
  -4   4   6       77.52       72.84      4.13 o
  -3   4   6        3.00        1.72      2.72 o
  -2   4   6      748.11      750.74     15.43 o
  -1   4   6      812.71      859.92     16.63 o
   0   4   6      150.86      147.17      5.65 o
   1   4   6      461.40      476.55     14.62 o
   2   4   6      325.03      326.37      9.04 o
   3   4   6      140.44      140.90      5.84 o
   4   4   6      307.91      303.71     13.63 o
   5   4   6      268.12      264.76     13.67 o
   6   4   6       23.98       21.52     10.80 o
   7   4   6       39.71       23.80     14.15 o
   8   4   6       16.87       48.05     14.89 o
 -10   5   6       26.53       60.25     17.45 o
  -9   5   6       46.99       77.92     16.37 o
  -8   5   6       10.87       16.87      8.21 o
  -7   5   6        8.67       11.23      8.94 o
  -6   5   6       65.57       65.18      5.69 o
  -5   5   6      161.27      166.62      7.11 o
  -4   5   6      190.36      180.84      5.66 o
  -3   5   6       79.67       74.55      4.85 o
  -2   5   6     2003.92     1941.57     33.57 o
  -1   5   6      831.27      877.48     17.04 o
   0   5   6      124.65      132.00      7.56 o
   1   5   6      221.83      225.42      7.49 o
   2   5   6      219.57      220.94     20.88 o
   3   5   6       82.76       88.83      5.91 o
   4   5   6       69.90       73.14      8.30 o
   5   5   6      437.57      419.68     17.02 o
   6   5   6       22.96        7.04     12.47 o
   7   5   6        6.80       27.19     12.27 o
   8   5   6       47.46       64.46     16.69 o
 -10   6   6       11.03       20.00     14.35 o
  -9   6   6       13.84       29.28     13.57 o
  -8   6   6      137.88      156.07     15.75 o
  -7   6   6        7.56       17.61      7.33 o
  -6   6   6       83.73       92.56      7.08 o
  -5   6   6      330.86      335.82     10.49 o
  -4   6   6      140.61      134.77      5.33 o
  -3   6   6      368.81      364.90      9.98 o
  -2   6   6      467.45      477.59     12.47 o
  -1   6   6      101.20       92.49      7.56 o
   0   6   6      181.81      197.73      9.29 o
   1   6   6      450.37      454.19     19.23 o
   2   6   6      288.28      302.57      9.34 o
   3   6   6      294.61      315.23     11.16 o
   4   6   6        7.32        9.18      5.65 o
   5   6   6       81.24       87.19      9.50 o
   6   6   6        0.60       -2.77     10.83 o
   7   6   6        0.36       11.22     10.92 o
   8   6   6        9.10       13.69     13.78 o
  -9   7   6        0.62       17.55     12.86 o
  -8   7   6       23.85       20.45     12.60 o
  -7   7   6       15.27        2.83      6.56 o
  -6   7   6       90.16       93.53      6.62 o
  -5   7   6      293.77      295.67     13.48 o
  -4   7   6       75.11       73.14      6.37 o
  -3   7   6      102.02      105.87      6.20 o
  -2   7   6       97.64       64.69     30.96 o
  -1   7   6      101.49      102.59      5.35 o
   0   7   6      373.62      384.64     15.70 o
   1   7   6      282.38      300.17     15.53 o
   2   7   6      141.21      144.86      7.22 o
   3   7   6       41.04       47.17      5.29 o
   4   7   6       25.42       25.18      6.80 o
   5   7   6        6.38        5.27      6.65 o
   6   7   6        5.20        6.40      7.12 o
   7   7   6        4.55       14.07     12.21 o
   8   7   6        2.93       17.46     13.28 o
  -9   8   6       18.81       59.40     16.64 o
  -8   8   6        1.87        6.60      8.67 o
  -7   8   6       33.03       31.06      7.00 o
  -6   8   6       58.13       58.38      7.89 o
  -5   8   6       62.05       64.10      5.95 o
  -4   8   6       18.35       16.99      4.08 o
  -3   8   6      160.66      157.68      8.61 o
  -1   8   6       59.89       54.09      4.14 o
   0   8   6      276.83      276.11     13.48 o
   1   8   6       34.18       31.91      8.06 o
   2   8   6      108.02      114.41      7.21 o
   3   8   6      155.18      166.69      8.28 o
   4   8   6       26.96       38.38      7.92 o
   5   8   6       44.37       40.94      8.33 o
   6   8   6       50.91       44.60     10.49 o
   7   8   6        3.20       19.07     11.57 o
  -9   9   6       43.11      108.21     20.14 o
  -8   9   6       33.09       41.10      9.95 o
  -7   9   6       22.44       25.51     12.48 o
  -6   9   6       32.19       40.24      5.74 o
  -5   9   6       23.43       24.99      6.06 o
  -4   9   6      108.06      120.22      6.63 o
  -3   9   6      147.96      153.58      6.90 o
  -2   9   6       50.81       48.99      4.67 o
  -1   9   6       73.76       70.25      4.76 o
   0   9   6       58.46       57.82      3.99 o
   1   9   6       35.31       35.53      5.81 o
   2   9   6       16.94        9.06      6.94 o
   3   9   6       41.62       44.90      4.88 o
   4   9   6      194.34      194.70     21.50 o
   5   9   6       81.16       91.21     10.39 o
   6   9   6       37.26       32.19      8.73 o
   7   9   6       15.96       32.35     12.64 o
  -9  10   6       17.60       36.19     14.38 o
  -8  10   6       26.78       21.57      9.23 o
  -7  10   6       28.93       30.91      7.49 o
  -6  10   6       46.90       59.58      6.37 o
  -5  10   6       78.06       69.85      9.63 o
  -4  10   6        3.06       -4.40      4.40 o
  -3  10   6      482.03      500.50     12.15 o
  -2  10   6       20.05       14.71      4.33 o
  -1  10   6       24.92       24.02      6.04 o
   0  10   6       33.17       39.96      3.92 o
   1  10   6      112.58      124.05      8.30 o
   2  10   6       16.39       13.21      4.45 o
   3  10   6       13.43       19.16      4.52 o
   4  10   6        9.58       16.15      5.37 o
   5  10   6       26.24       23.92      8.08 o
   6  10   6       10.69       11.48      8.48 o
   7  10   6        1.41       25.41     12.78 o
  -8  11   6        0.05       -1.94      8.64 o
  -7  11   6       20.66       22.05      9.74 o
  -6  11   6       65.87       60.60      6.80 o
  -5  11   6       45.46       36.85     12.97 o
  -4  11   6       32.82       25.07      5.60 o
  -3  11   6       90.10       91.61      6.43 o
  -2  11   6        4.47       -0.65      3.66 o
  -1  11   6        6.51        1.76      4.23 o
   0  11   6      112.32      108.51      6.54 o
   1  11   6       32.24       33.75      5.97 o
   2  11   6        3.15       -2.63      3.73 o
   3  11   6      184.51      209.94      8.82 o
   4  11   6       28.05       23.33      5.98 o
   5  11   6       12.19        9.77      7.82 o
   6  11   6        1.44       12.11      8.76 o
  -8  12   6        2.51       -3.70     14.88 o
  -7  12   6        6.69        4.30      7.06 o
  -6  12   6       69.83       72.03      8.65 o
  -5  12   6       17.30       18.28      6.21 o
  -4  12   6      104.03      102.23     10.62 o
  -3  12   6       96.60      105.90      6.99 o
  -2  12   6       13.84        4.66      3.95 o
  -1  12   6        3.23       -2.01      5.19 o
   0  12   6       33.85       33.94      4.28 o
   1  12   6        3.13        1.67      5.11 o
   2  12   6       25.12       23.44      4.92 o
   3  12   6       27.59       42.34      5.64 o
   4  12   6       29.94       28.89      6.45 o
   5  12   6        1.59       -2.11      7.84 o
   6  12   6        2.37       -1.45     14.75 o
  -7  13   6        0.22        9.26      7.45 o
  -6  13   6       11.28        8.39      5.69 o
  -5  13   6        0.81       -1.20      5.71 o
  -4  13   6       30.77       37.89      6.50 o
  -3  13   6        5.94        1.16      4.66 o
  -2  13   6       95.16      109.12      8.59 o
  -1  13   6       15.55       11.18      4.46 o
   0  13   6        0.41       -0.34      3.52 o
   1  13   6       21.08       19.15      3.53 o
   2  13   6        7.32       12.29      7.07 o
   3  13   6        1.43        3.86      5.53 o
   4  13   6       76.64       97.88      9.19 o
   5  13   6        0.20        2.05      8.25 o
   6  13   6        1.59       -5.56     10.84 o
  -7  14   6        2.13       10.31      8.03 o
  -6  14   6        0.20        2.87      5.82 o
  -5  14   6        0.12        6.51      6.41 o
  -4  14   6        5.79        5.08      5.63 o
  -3  14   6       71.01       70.16      6.81 o
  -2  14   6      129.67      143.91      7.96 o
  -1  14   6        6.17        4.96      4.33 o
   0  14   6        5.72        4.46      3.47 o
   1  14   6       18.65       14.87      3.63 o
   2  14   6        6.13       12.16      5.09 o
   3  14   6       38.97       41.01     12.03 o
   4  14   6       19.90       25.41      7.06 o
   5  14   6        1.02        3.46     20.61 o
  -6  15   6        9.12        9.49      6.38 o
  -5  15   6        0.12        7.42     10.89 o
  -4  15   6       11.08        3.88      6.05 o
  -3  15   6        1.19       -2.78      5.03 o
  -2  15   6       74.23       72.88      6.82 o
  -1  15   6       15.66       10.75      4.64 o
   0  15   6       10.33        7.72      4.04 o
   1  15   6        9.23        9.65      3.82 o
   2  15   6       19.18       21.59      4.18 o
   3  15   6       54.65       37.46      9.45 o
   4  15   6       15.34       12.42     12.62 o
  -5  16   6        1.23       11.01      7.44 o
  -4  16   6       35.34       41.59      7.92 o
  -3  16   6        1.03        9.15      6.16 o
  -2  16   6        2.57        9.96      5.47 o
  -1  16   6       11.36       15.48      4.53 o
   0  16   6        0.23       -2.05      3.76 o
   1  16   6        0.04       -0.28      3.68 o
   2  16   6       15.50       20.69      7.24 o
   3  16   6        0.75       -1.61     13.20 o
  -4  17   6        2.52        5.54      6.90 o
  -3  17   6        4.06       10.02      6.48 o
  -2  17   6       17.29       15.45      5.07 o
  -1  17   6        6.08       13.19      4.61 o
   0  17   6        3.26        5.93      4.36 o
   1  17   6        0.49        2.22      4.10 o
   2  17   6       29.22       25.51      6.94 o
  -3  18   6        7.62        1.45      6.27 o
  -2  18   6       27.57       20.94      5.58 o
  -1  18   6        6.11        2.56      7.21 o
   0  18   6        5.08        3.93      4.38 o
   1  18   6        0.12        4.86      6.79 o
  -1 -18   7        0.48       -2.59      8.07 o
  -4 -17   7        3.14       -1.38      8.18 o
  -3 -17   7        1.39       -4.29     18.53 o
  -2 -17   7       25.04       24.13      7.79 o
  -1 -17   7        0.35       -6.15      6.15 o
   0 -17   7        5.88        2.68      6.49 o
   1 -17   7        2.01        4.07      6.85 o
   2 -17   7        9.78        6.79      7.51 o
  -5 -16   7        0.15        0.60      8.17 o
  -4 -16   7        0.71       -1.75      6.68 o
  -3 -16   7        0.07       -4.41      6.24 o
  -2 -16   7       38.97       34.65      8.80 o
  -1 -16   7        8.73       -0.59      6.28 o
   0 -16   7       11.41       12.82      6.44 o
   1 -16   7        6.17        0.70      6.33 o
   2 -16   7       19.33       11.39      7.15 o
   3 -16   7       68.70       52.63      9.28 o
  -6 -15   7       10.66       10.84      9.06 o
  -5 -15   7        2.71        5.38      7.30 o
  -4 -15   7        2.60        1.74      6.60 o
  -3 -15   7        9.39        9.52      7.24 o
  -2 -15   7       13.18       20.27      6.67 o
  -1 -15   7        7.97       -0.87      5.80 o
   0 -15   7       11.47       13.09      6.29 o
   1 -15   7        2.36       -0.22      7.53 o
   2 -15   7       21.77       17.93      6.98 o
   3 -15   7        4.44        0.68      7.96 o
   4 -15   7        4.89        4.03     18.56 o
  -7 -14   7        1.77        0.28     15.00 o
  -6 -14   7        6.61        2.02      7.30 o
  -5 -14   7       14.04        3.16      8.46 o
  -4 -14   7       23.69       20.94      7.21 o
  -3 -14   7       36.32       34.44      7.41 o
  -2 -14   7        0.96        1.44      5.28 o
  -1 -14   7        3.90        5.88      5.02 o
   0 -14   7        1.76       -4.37      4.49 o
   1 -14   7        1.18       -1.03      4.50 o
   2 -14   7       10.86       11.54      5.49 o
   3 -14   7       46.46       34.51      7.70 o
   4 -14   7       29.98       30.81     21.65 o
  -7 -13   7        4.18       -3.15      9.94 o
  -6 -13   7        4.36       -5.70      6.47 o
  -5 -13   7       21.45       10.43      6.68 o
  -4 -13   7        4.84        5.90      6.11 o
  -3 -13   7      147.95      141.44      8.98 o
  -2 -13   7       31.62       20.57      5.32 o
  -1 -13   7       18.96       10.20      5.50 o
   0 -13   7        0.33       -4.16      4.16 o
   1 -13   7       11.44        8.06      5.11 o
   2 -13   7       22.91       14.14      5.16 o
   3 -13   7       20.82        7.16      6.98 o
   4 -13   7        3.95        8.64     11.20 o
   5 -13   7        6.35      -11.08     11.08 o
  -8 -12   7       15.44      -10.44     14.69 o
  -7 -12   7        9.57        6.85      7.35 o
  -6 -12   7        3.49        2.82      9.71 o
  -5 -12   7       47.81       40.22      8.46 o
  -4 -12   7        0.20       -6.48      6.48 o
  -3 -12   7        0.52       -2.40      4.34 o
  -2 -12   7       59.94       61.90      6.25 o
  -1 -12   7       67.45       71.32      6.30 o
   0 -12   7        3.76        3.51      4.04 o
   1 -12   7       14.90        4.47      4.34 o
   2 -12   7      179.05      192.84      9.14 o
   3 -12   7      103.60       99.96      8.97 o
   4 -12   7        2.95       -0.76     12.16 o
   5 -12   7       13.15        5.20     10.15 o
   6 -12   7        2.16      -14.39     19.26 o
  -8 -11   7        1.67      -12.52     17.13 o
  -7 -11   7       23.83       13.15      7.46 o
  -6 -11   7       15.34       14.82      6.52 o
  -5 -11   7        9.53        6.16      6.09 o
  -4 -11   7       33.84       37.34      5.66 o
  -3 -11   7        9.43        6.83      4.43 o
  -2 -11   7       53.97       50.00      5.53 o
  -1 -11   7       31.01       23.99      4.76 o
   0 -11   7        5.31        8.46      4.12 o
   1 -11   7       22.82       17.25      4.45 o
   2 -11   7      165.65      161.47      8.10 o
   3 -11   7        8.85        7.54      5.74 o
   4 -11   7       13.47       -7.94      7.94 o
   5 -11   7        7.85      -16.12     16.12 o
   6 -11   7        2.48      -17.26     17.26 o
  -9 -10   7        6.35      -19.26     20.25 o
  -8 -10   7        1.11      -17.53     17.53 o
  -7 -10   7        9.60       -0.94      6.43 o
  -6 -10   7       19.07       17.40      6.74 o
  -5 -10   7       17.42        8.59      5.10 o
  -4 -10   7       20.51       15.55      4.89 o
  -3 -10   7      161.38      168.78      8.27 o
  -2 -10   7       41.98       34.62      4.94 o
  -1 -10   7       11.85        6.75      3.82 o
   0 -10   7        7.43        8.69      3.83 o
   1 -10   7       18.49       10.87      4.03 o
   2 -10   7      284.12      285.45      9.67 o
   3 -10   7      159.40      154.34      8.07 o
   4 -10   7       53.54       44.82      9.98 o
   5 -10   7        0.85      -13.85     13.85 o
   6 -10   7        0.99       -4.09     18.39 o
  -9  -9   7        9.05      -11.16     19.83 o
  -8  -9   7        1.35       -2.80      8.81 o
  -7  -9   7        8.10        6.80      6.62 o
  -6  -9   7       36.31       27.18      6.61 o
  -5  -9   7       74.08       68.15      6.62 o
  -4  -9   7       26.63       23.80      4.87 o
  -3  -9   7      999.37      994.15     20.33 o
  -2  -9   7      157.60      156.49      7.24 o
  -1  -9   7       12.22       13.48      3.80 o
   0  -9   7       19.73       20.19      4.31 o
   1  -9   7       53.78       55.17      5.28 o
   2  -9   7        5.22        6.43      3.83 o
   3  -9   7        5.14        5.03      3.88 o
   4  -9   7       10.37        4.14      7.96 o
   5  -9   7        1.36       -5.66     15.51 o
   6  -9   7        3.32      -17.20     17.20 o
   7  -9   7       11.79        2.13     21.46 o
  -9  -8   7       29.16       27.07     21.36 o
  -8  -8   7        9.36        4.30     14.44 o
  -7  -8   7       46.59       35.27     10.71 o
  -6  -8   7       66.78       58.60      7.50 o
  -5  -8   7       77.85       73.79      8.58 o
  -4  -8   7       13.52        6.35      4.17 o
  -3  -8   7       12.35       16.31      4.14 o
  -2  -8   7       37.97       34.16      4.33 o
  -1  -8   7       18.50       17.06      3.60 o
   0  -8   7        4.36        7.43      3.22 o
   1  -8   7       36.04       27.78      3.73 o
   2  -8   7       45.77       54.20      4.49 o
   3  -8   7       13.38       13.88      4.25 o
   4  -8   7       19.46        6.89     14.17 o
   5  -8   7        4.33        3.35     15.50 o
   6  -8   7       20.01      -16.27     16.27 o
   7  -8   7        1.75       -9.58     18.92 o
  -9  -7   7        3.16       -1.02     19.31 o
  -8  -7   7        9.41       -1.24      8.06 o
  -7  -7   7       71.59       78.28     10.57 o
  -6  -7   7       31.09       27.93      5.34 o
  -5  -7   7       23.46       19.07      4.87 o
  -4  -7   7      234.09      235.72      8.55 o
  -3  -7   7      197.89      192.53      9.55 o
  -2  -7   7       65.19       26.01      5.65 o
  -1  -7   7       22.66       22.89      3.34 o
   0  -7   7       37.47       33.83      4.02 o
   1  -7   7       23.91       29.19      3.45 o
   2  -7   7      467.85      487.91     10.44 o
   3  -7   7       64.39       63.73      4.82 o
   4  -7   7       60.80       50.64      9.12 o
   5  -7   7       12.68        6.79      7.96 o
   6  -7   7        6.18        4.28     15.66 o
   7  -7   7        0.97       -7.71     18.07 o
 -10  -6   7        1.28        4.06     20.61 o
  -9  -6   7        0.18      -17.51     17.51 o
  -8  -6   7       19.76       21.69      8.90 o
  -7  -6   7       59.43       57.22      9.59 o
  -6  -6   7       29.52       26.21      5.32 o
  -5  -6   7      138.82      132.88      7.42 o
  -4  -6   7      596.52      609.36     13.80 o
  -3  -6   7        5.79        2.74      2.60 o
  -2  -6   7       17.13       17.29      2.99 o
  -1  -6   7        4.30        1.53      1.81 o
   0  -6   7       65.74       68.39      4.01 o
   1  -6   7      378.85      394.80      8.75 o
   2  -6   7      296.15      302.91      7.82 o
   3  -6   7        4.45        7.76      3.49 o
   4  -6   7       74.98       62.60      6.57 o
   5  -6   7       15.87       27.92     10.43 o
   6  -6   7        7.00       -0.31      7.82 o
   7  -6   7        5.78       -5.28      9.07 o
 -10  -5   7       27.16       15.17     22.00 o
  -9  -5   7        6.54       -3.05     18.21 o
  -8  -5   7       17.66        5.36     10.26 o
  -7  -5   7       49.30       46.89      9.51 o
  -6  -5   7       10.81        1.39      5.09 o
  -5  -5   7      354.75      346.06     10.13 o
  -4  -5   7      679.59      688.83     14.74 o
  -3  -5   7      397.96      384.36     20.61 o
  -2  -5   7      871.55      847.11     15.94 o
  -1  -5   7       86.45       75.70      3.75 o
   0  -5   7      230.80      230.61     10.69 o
   1  -5   7      437.29      440.41      9.02 o
   2  -5   7       27.88       28.46      3.67 o
   3  -5   7       71.62       65.49      7.09 o
   4  -5   7       90.87       95.08      8.95 o
   5  -5   7       44.43       52.94      9.32 o
   6  -5   7        1.01       -6.80      6.80 o
   7  -5   7       12.13        0.08      8.76 o
   8  -5   7        5.05        0.30     10.00 o
 -10  -4   7       38.32       33.49     21.97 o
  -9  -4   7        1.03       23.50     18.22 o
  -8  -4   7       19.32       19.35      8.32 o
  -7  -4   7        4.97        7.34      7.11 o
  -6  -4   7       52.37       47.62      6.22 o
  -5  -4   7       53.35       52.50      6.15 o
  -4  -4   7       16.36       18.64      3.75 o
  -3  -4   7       10.06        6.82      2.37 o
  -2  -4   7      694.57      663.03     24.33 o
  -1  -4   7      688.98      642.21     12.18 o
   0  -4   7      230.19      240.04      5.80 o
   1  -4   7      134.91      141.61      5.64 o
   2  -4   7      252.66      251.32      9.04 o
   3  -4   7      228.24      234.69      9.19 o
   4  -4   7       64.79       55.99      6.11 o
   5  -4   7       30.06       43.42      8.41 o
   6  -4   7        0.55       -3.97      7.18 o
   7  -4   7        1.97       -7.92      7.92 o
   8  -4   7       10.14        2.00     11.24 o
 -10  -3   7        0.56        1.44     19.23 o
  -9  -3   7        7.79       39.78     18.22 o
  -8  -3   7       32.32       32.02      9.26 o
  -7  -3   7        4.42       -3.24      6.99 o
  -6  -3   7       52.76       65.11      6.49 o
  -5  -3   7      139.95      135.79      7.66 o
  -4  -3   7      143.81      134.17      8.34 o
  -3  -3   7      144.14      141.46     10.16 o
  -2  -3   7     1443.99     1464.06     21.35 o
  -1  -3   7      854.51      831.26     16.99 o
   0  -3   7      127.78      131.01      5.85 o
   1  -3   7      326.60      308.81     10.13 o
   2  -3   7      234.17      240.62      6.97 o
   3  -3   7      496.08      485.30     18.09 o
   4  -3   7       29.87       27.98      5.21 o
   5  -3   7       12.28       22.40      6.91 o
   6  -3   7       29.05       21.96      8.12 o
   7  -3   7        2.35       -5.84      7.71 o
   8  -3   7        4.80        8.38      9.68 o
 -10  -2   7        2.69       18.37     19.22 o
  -9  -2   7        5.46        2.14     15.54 o
  -8  -2   7        1.83       -4.32      7.77 o
  -7  -2   7       30.90       33.44     10.98 o
  -6  -2   7       65.30       57.19      6.17 o
  -5  -2   7     1299.20     1300.82     26.42 o
  -4  -2   7      356.65      327.14     21.82 o
  -3  -2   7      412.97      415.26     10.41 o
  -2  -2   7      114.09      113.71      6.17 o
  -1  -2   7     1251.42     1285.49     20.95 o
   0  -2   7       66.36       61.88      3.71 o
   1  -2   7      296.62      282.37      7.14 o
   2  -2   7      325.83      370.58     18.22 o
   3  -2   7       48.70       45.40      5.09 o
   4  -2   7      121.36      110.94      7.36 o
   5  -2   7        1.63        5.50      6.01 o
   6  -2   7       32.17       36.11      8.31 o
   7  -2   7       25.13       35.89      9.42 o
   8  -2   7        5.90        9.51      8.97 o
 -10  -1   7       42.04       61.83     20.57 o
  -9  -1   7       10.02        3.08     15.33 o
  -8  -1   7       18.78        6.91     12.91 o
  -7  -1   7       32.58       36.92     18.15 o
  -6  -1   7       13.76       28.02      7.39 o
  -5  -1   7      659.16      639.73     13.26 o
  -4  -1   7      510.85      540.97     12.87 o
  -3  -1   7       29.48       24.95      3.42 o
  -2  -1   7      261.60      262.30      7.98 o
  -1  -1   7      536.17      533.77     12.06 o
   0  -1   7     1236.41     1192.24     19.38 o
   1  -1   7       53.10       53.74      4.44 o
   2  -1   7        5.30        1.69      2.37 o
   3  -1   7      139.51      135.52     12.05 o
   4  -1   7      415.49      414.92     12.28 o
   5  -1   7        3.88        3.15      5.88 o
   6  -1   7       36.34       37.56      8.29 o
   7  -1   7       81.09       89.30     11.10 o
   8  -1   7        1.46       -3.61      8.15 o
 -10   0   7        4.49       12.95     16.32 o
  -9   0   7       31.80       52.51     16.80 o
  -8   0   7        2.30       -5.34      7.22 o
  -7   0   7       65.73       93.18     21.16 o
  -6   0   7       14.28        9.68      6.93 o
  -5   0   7      179.69      167.48      7.39 o
  -4   0   7      149.00      146.69      6.60 o
  -3   0   7        0.36        1.25      1.91 o
  -2   0   7     1908.30     1977.70     48.32 o
  -1   0   7      230.83      216.34      7.09 o
   0   0   7     1149.51     1136.25     23.60 o
   1   0   7      341.91      350.91      9.15 o
   2   0   7        0.28       -2.41      2.41 o
   3   0   7     1029.34     1030.49     21.32 o
   4   0   7      170.80      165.96      8.03 o
   5   0   7       11.28        3.87      4.23 o
   6   0   7       46.55       70.89     11.41 o
   7   0   7        7.98       19.88      8.96 o
   8   0   7        8.88        5.07      8.45 o
 -10   1   7       42.17       77.03     19.30 o
  -9   1   7       10.02       21.44     14.59 o
  -8   1   7       18.44       17.73      9.41 o
  -7   1   7       33.97       42.92     14.70 o
  -6   1   7       14.33       25.44      7.27 o
  -5   1   7      659.11      636.52     13.06 o
  -4   1   7      507.92      519.94     11.02 o
  -3   1   7       28.16       16.00      2.47 o
  -2   1   7      258.79      265.85      8.29 o
  -1   1   7      539.03      534.78     11.92 o
   0   1   7     1238.74     1220.43     38.43 o
   1   1   7       55.04       54.27     12.46 o
   2   1   7        5.21        1.85      3.94 o
   3   1   7      138.49      142.72      9.72 o
   4   1   7      414.65      396.95     11.95 o
   5   1   7        3.96       -1.27      7.04 o
   6   1   7       36.97       46.29      7.85 o
   7   1   7       80.71      107.11     10.96 o
   8   1   7        1.46        1.43     19.63 o
 -10   2   7        2.72       24.54     14.54 o
  -9   2   7        5.45       21.11     23.33 o
  -8   2   7        1.67       -0.71      7.32 o
  -7   2   7       29.44       34.80     12.87 o
  -6   2   7       64.50       68.76      5.43 o
  -5   2   7     1299.71     1276.82     22.03 o
  -4   2   7      360.66      349.55      8.53 o
  -3   2   7      415.06      417.99     18.80 o
  -2   2   7      111.66      118.93      5.33 o
  -1   2   7     1244.86     1311.97     23.80 o
   0   2   7       64.22       63.96      4.96 o
   1   2   7      294.44      271.92      7.63 o
   2   2   7      325.15      327.31     10.63 o
   3   2   7       51.04       55.56      4.85 o
   4   2   7      122.69      107.99      6.79 o
   5   2   7        2.07        2.96      3.85 o
   6   2   7       31.38       25.38      6.87 o
   7   2   7       25.63       49.00     10.15 o
   8   2   7        5.88       27.39     20.79 o
 -10   3   7        0.51       29.54     15.81 o
  -9   3   7        7.88       10.94     15.18 o
  -8   3   7       33.20       47.47     15.91 o
  -7   3   7        5.01       14.55      7.21 o
  -6   3   7       53.64       52.85      5.14 o
  -5   3   7      142.75      136.26      5.40 o
  -4   3   7      141.90      132.23      7.27 o
  -3   3   7      144.42      154.73      6.39 o
  -2   3   7     1451.84     1480.03     28.15 o
  -1   3   7      860.64      854.24     21.43 o
   0   3   7      127.74      124.89      4.93 o
   1   3   7      326.77      295.16      7.88 o
   2   3   7      235.24      233.00      6.19 o
   3   3   7      494.22      456.51     11.79 o
   4   3   7       28.33       24.80      4.47 o
   5   3   7       11.18       13.71      4.42 o
   6   3   7       29.24       45.67      7.32 o
   7   3   7        2.47       20.23      7.14 o
   8   3   7        4.73       10.36     27.69 o
 -10   4   7       38.38       67.09     18.26 o
  -9   4   7        1.03        1.94      8.60 o
  -8   4   7       18.51       29.49      8.52 o
  -7   4   7        4.84        5.40      6.81 o
  -6   4   7       51.27       43.89      5.15 o
  -5   4   7       47.44       42.04      4.69 o
  -4   4   7       16.46       16.04      3.32 o
  -3   4   7        9.85       12.28      3.55 o
  -2   4   7      685.29      685.09     18.93 o
  -1   4   7      685.50      652.08     13.72 o
   0   4   7      233.06      232.12      5.88 o
   1   4   7      136.30      141.18      4.69 o
   2   4   7      252.18      234.42      6.14 o
   3   4   7      229.23      225.86      7.80 o
   4   4   7       66.42       61.99      8.96 o
   5   4   7       31.09       52.28      7.85 o
   6   4   7        0.61       24.63     11.71 o
   7   4   7        1.88        3.25     10.01 o
   8   4   7       10.10       26.69     13.22 o
 -10   5   7       27.28       68.46     17.58 o
  -9   5   7        6.69       -4.30      7.92 o
  -8   5   7       18.04        6.67     12.96 o
  -7   5   7       49.89       70.87     16.04 o
  -6   5   7       11.50       10.14      4.28 o
  -5   5   7      360.19      353.86      9.93 o
  -4   5   7      680.22      707.20     13.71 o
  -3   5   7      398.77      393.20     12.36 o
  -2   5   7      872.56      842.73     17.28 o
  -1   5   7       87.97       75.54      8.70 o
   0   5   7      229.77      236.58     14.65 o
   1   5   7      434.66      430.37     13.45 o
   2   5   7       27.56       23.26      6.09 o
   3   5   7       71.19       61.69      7.67 o
   4   5   7       89.16       87.49      9.22 o
   5   5   7       44.61       39.79     17.18 o
   6   5   7        1.19       -2.46      6.46 o
   7   5   7       12.21        9.57     12.32 o
   8   5   7        5.13       14.94     14.45 o
 -10   6   7        1.37       16.30     13.42 o
  -9   6   7        0.23        9.94     13.50 o
  -8   6   7       19.91       23.07     25.18 o
  -7   6   7       58.20       64.41      9.70 o
  -6   6   7       29.76       36.68      5.22 o
  -5   6   7      135.69      131.07      6.90 o
  -4   6   7      596.32      606.82     11.58 o
  -3   6   7        5.54       -1.33      2.54 o
  -2   6   7       18.21        4.86      4.91 o
  -1   6   7        3.38        6.84      3.35 o
   0   6   7       63.96       65.21      4.31 o
   1   6   7      380.08      409.94     14.23 o
   2   6   7      296.63      300.72     10.44 o
   3   6   7        5.07       13.40      5.68 o
   4   6   7       77.53       71.71      8.69 o
   5   6   7       15.64       13.74      7.10 o
   6   6   7        6.62        6.57     19.62 o
   7   6   7        5.87       25.85     12.99 o
  -9   7   7        3.20       -1.26     17.78 o
  -8   7   7        9.24       22.82      8.94 o
  -7   7   7       72.62       68.06      8.01 o
  -6   7   7       30.55       34.44      6.40 o
  -5   7   7       23.70       19.21      4.56 o
  -4   7   7      233.65      221.62     10.16 o
  -3   7   7      200.02      192.06      7.01 o
  -2   7   7       66.69       86.07      8.08 o
  -1   7   7       24.43       21.64      3.86 o
   0   7   7       40.35       39.49      6.48 o
   1   7   7       23.05       13.30     10.47 o
   2   7   7      467.21      480.99     13.23 o
   3   7   7       63.74       79.17      8.05 o
   4   7   7       59.44       66.76      8.69 o
   5   7   7       12.61       12.45      9.27 o
   6   7   7        6.19        2.93      8.06 o
   7   7   7        0.85       16.70     11.85 o
  -9   8   7       29.06       50.24     11.23 o
  -8   8   7        9.27        8.96      8.38 o
  -7   8   7       45.99       52.86      9.16 o
  -6   8   7       67.24       57.64      6.04 o
  -5   8   7       78.39       78.36      6.15 o
  -4   8   7       13.42        3.96      3.98 o
  -3   8   7       12.10       10.88      4.04 o
  -2   8   7       35.60       34.84      4.11 o
  -1   8   7       17.89       17.57      3.56 o
   0   8   7        4.57       -0.30      3.16 o
   1   8   7       38.84       33.28      6.69 o
   2   8   7       45.44       53.41      7.60 o
   3   8   7       14.55       17.15      4.73 o
   4   8   7       19.80       19.50      6.91 o
   5   8   7        4.37        5.89      6.91 o
   6   8   7       20.34       21.67     19.84 o
   7   8   7        1.84       25.51     13.03 o
  -9   9   7        9.09        5.26     11.90 o
  -8   9   7        1.43       11.47      8.43 o
  -7   9   7        8.07       15.42      6.59 o
  -6   9   7       36.95       45.37      5.95 o
  -5   9   7       74.34       78.93      6.73 o
  -4   9   7       27.17       28.47      4.58 o
  -3   9   7      997.53      989.37     18.92 o
  -2   9   7      158.88      144.13      6.73 o
  -1   9   7       11.81       10.15      3.54 o
   0   9   7       19.77       16.12      3.35 o
   1   9   7       52.31       57.87      6.25 o
   2   9   7        5.25        4.48      4.44 o
   3   9   7        4.94        4.10      3.87 o
   4   9   7       11.25        9.21      6.59 o
   5   9   7        1.52        6.65      7.44 o
   6   9   7        3.05        7.14     13.63 o
   7   9   7       11.60       33.70     13.53 o
  -9  10   7        6.32       12.61     15.98 o
  -8  10   7        1.18        3.39     11.18 o
  -7  10   7        9.75        0.49      7.99 o
  -6  10   7       18.38       28.21      5.56 o
  -5  10   7       16.25        8.59      4.71 o
  -4  10   7       20.23       14.06      4.51 o
  -3  10   7      161.65      163.75      8.08 o
  -2  10   7       42.08       40.10      5.13 o
  -1  10   7       12.42        9.12      3.74 o
   0  10   7        7.66        6.05      3.31 o
   1  10   7       19.76       20.41      5.40 o
   2  10   7      283.99      298.65     19.32 o
   3  10   7      158.69      171.66      9.04 o
   4  10   7       53.17       43.36      8.79 o
   5  10   7        1.01       -1.12     14.44 o
   6  10   7        1.10       10.22      8.49 o
  -8  11   7        1.51       -0.57      8.76 o
  -7  11   7       23.73       23.04      7.89 o
  -6  11   7       15.76       21.64      5.64 o
  -5  11   7       10.21        2.17      5.74 o
  -4  11   7       34.09       34.24      6.15 o
  -3  11   7        9.24        7.62      4.42 o
  -2  11   7       53.68       57.59      5.31 o
  -1  11   7       30.77       28.98      4.36 o
   0  11   7        5.39        4.67      3.41 o
   1  11   7       22.50       23.69      5.86 o
   2  11   7      165.33      178.36     12.45 o
   3  11   7        9.24       10.32      8.75 o
   4  11   7       13.48        9.88      7.71 o
   5  11   7        7.68        7.95      9.85 o
   6  11   7        2.49        1.93      8.72 o
  -8  12   7       15.41       18.36     11.98 o
  -7  12   7        9.53       21.81      7.80 o
  -6  12   7        3.38        1.32      5.39 o
  -5  12   7       47.77       44.80      7.09 o
  -4  12   7        0.27       -6.53      8.89 o
  -3  12   7        0.54       -4.26      4.26 o
  -2  12   7       60.68       58.18      5.59 o
  -1  12   7       67.46       72.81      6.86 o
   0  12   7        3.82        2.04      3.84 o
   1  12   7       14.52       13.10      5.69 o
   2  12   7      179.02      215.23     18.81 o
   3  12   7      103.18      118.71      9.56 o
   4  12   7        3.19        4.84      8.24 o
   5  12   7       13.22       17.30     12.54 o
   6  12   7        2.22        7.96     13.76 o
  -7  13   7        4.21        8.55      7.53 o
  -6  13   7        4.50       15.05      6.07 o
  -5  13   7       21.16       12.03      6.54 o
  -4  13   7        4.56        8.34      5.70 o
  -3  13   7      147.57      149.97      8.15 o
  -2  13   7       31.08       30.58      5.10 o
  -1  13   7       18.89       22.92      4.68 o
   0  13   7        0.45        2.41      3.90 o
   1  13   7       11.62       17.08      4.50 o
   2  13   7       22.76       16.99      5.93 o
   3  13   7       20.93       26.14      6.51 o
   4  13   7        4.15       15.54      8.66 o
   5  13   7        6.24        8.55      9.10 o
  -7  14   7        1.88        4.94      7.46 o
  -6  14   7        6.38       11.33      9.29 o
  -5  14   7       14.21       15.07      6.69 o
  -4  14   7       23.29       31.31      6.75 o
  -3  14   7       36.42       40.33      6.05 o
  -2  14   7        1.03        4.04      4.53 o
  -1  14   7        3.78        0.96      4.47 o
   0  14   7        1.56       -0.35      3.84 o
   1  14   7        1.13       -1.26      3.23 o
   2  14   7       11.04        3.17      9.90 o
   3  14   7       46.40       49.52      7.82 o
   4  14   7       29.51       19.96      9.65 o
  -6  15   7       10.75        2.82      6.36 o
  -5  15   7        2.69        4.84      6.95 o
  -4  15   7        2.58        5.22      7.92 o
  -3  15   7        9.37        5.37      5.08 o
  -2  15   7       13.28       -0.23      5.14 o
  -1  15   7        8.24       11.75      4.63 o
   0  15   7       11.83       17.67      5.04 o
   1  15   7        2.29        4.06      3.72 o
   2  15   7       21.79       23.10      9.33 o
   3  15   7        4.35        0.85      8.59 o
   4  15   7        5.09       11.34      9.50 o
  -5  16   7        0.16        0.36      7.03 o
  -4  16   7        0.76        3.38      6.49 o
  -3  16   7        0.08        0.54      6.28 o
  -2  16   7       38.77       34.82      6.39 o
  -1  16   7        8.62       14.15      4.54 o
   0  16   7       11.15       19.51      4.56 o
   1  16   7        6.15        7.45      4.04 o
   2  16   7       19.35       16.93      6.66 o
   3  16   7       68.67       59.51      9.10 o
  -4  17   7        3.14        4.17      6.76 o
  -3  17   7        1.45        7.47      6.37 o
  -2  17   7       24.96       19.31      5.34 o
  -1  17   7        0.37        1.01      4.35 o
   0  17   7        5.90       11.05      4.51 o
   1  17   7        1.96        4.84      4.64 o
   2  17   7        9.78       -1.09      8.81 o
  -1  18   7        0.45        1.00      4.58 o
  -3 -17   8        0.93       -0.10      8.34 o
  -2 -17   8        3.35      -11.39     11.87 o
  -1 -17   8        6.34        3.86      8.35 o
   0 -17   8        6.62       -2.13      9.24 o
   1 -17   8        8.14       -7.98      7.98 o
  -5 -16   8        1.74        8.30      8.78 o
  -4 -16   8        0.16       -5.50      8.50 o
  -3 -16   8       10.41        3.93      7.84 o
  -2 -16   8        2.75       -3.36      7.53 o
  -1 -16   8        1.36        7.41      8.18 o
   0 -16   8        0.66       -7.15      7.15 o
   1 -16   8        3.10       -3.39      7.71 o
   2 -16   8        1.62       -7.82      8.09 o
  -6 -15   8        4.34        7.82      9.12 o
  -5 -15   8        1.73        9.63      8.36 o
  -4 -15   8        0.94        4.55      7.95 o
  -3 -15   8        9.02        3.48      7.45 o
  -2 -15   8        6.95        8.91      7.31 o
  -1 -15   8        4.86       -4.85      6.04 o
   0 -15   8        0.95        0.17      6.02 o
   1 -15   8        1.50       -0.58      6.28 o
   2 -15   8        5.50       -1.53      6.63 o
   3 -15   8        3.14       -5.62     18.80 o
  -6 -14   8       12.34       15.35      8.77 o
  -5 -14   8        2.21        3.42      9.54 o
  -4 -14   8        3.58       -5.00     16.18 o
  -3 -14   8        0.18       -5.60      5.60 o
  -2 -14   8       23.63       14.04      6.65 o
  -1 -14   8       24.53       12.49      6.13 o
   0 -14   8       14.30        8.78      6.25 o
   1 -14   8       49.08       37.36      7.40 o
   2 -14   8       37.91       36.25     13.45 o
   3 -14   8        6.37       -0.34      9.89 o
   4 -14   8        1.22       -1.35     17.53 o
  -7 -13   8        7.61        6.39      8.75 o
  -6 -13   8        9.59        8.73      8.01 o
  -5 -13   8        4.93       -2.15      7.04 o
  -4 -13   8       19.53       24.16      6.66 o
  -3 -13   8       53.39       38.77      7.08 o
  -2 -13   8       20.47       19.71      6.31 o
  -1 -13   8       30.09       29.25      6.60 o
   0 -13   8       72.83       52.84      7.53 o
   1 -13   8       86.99       78.56      8.59 o
   2 -13   8       17.27       16.02      6.43 o
   3 -13   8       25.07       17.91     10.85 o
   4 -13   8        8.69       13.02     18.15 o
   5 -13   8        0.04      -13.42     18.21 o
  -8 -12   8        0.32        1.27      9.53 o
  -7 -12   8       12.86        5.07      8.35 o
  -6 -12   8        2.92        5.21      7.63 o
  -5 -12   8        0.20       -2.50      6.69 o
  -4 -12   8        0.29       -2.21      6.31 o
  -3 -12   8      241.02      243.84     11.68 o
  -2 -12   8       17.53       10.12      4.76 o
  -1 -12   8       13.17       14.30      4.66 o
   0 -12   8       17.10       19.09      4.91 o
   1 -12   8       80.34       69.92      6.51 o
   2 -12   8        3.24        5.26      4.57 o
   3 -12   8       68.24       69.57      8.24 o
   4 -12   8        3.60      -15.45     15.45 o
   5 -12   8        4.30      -16.99     16.99 o
  -8 -11   8        2.38        5.18     11.35 o
  -7 -11   8        5.76       12.05      8.44 o
  -6 -11   8        1.39       -1.35      6.73 o
  -5 -11   8       21.46       20.12      6.29 o
  -4 -11   8        2.20       -4.72      4.72 o
  -3 -11   8      153.68      137.87     13.61 o
  -2 -11   8       10.37        6.74      4.22 o
  -1 -11   8       23.86       17.40      4.57 o
   0 -11   8       14.71       12.01      6.55 o
   1 -11   8       17.44       16.21      4.54 o
   2 -11   8       13.13        7.18      4.51 o
   3 -11   8        3.00        0.34      4.39 o
   4 -11   8        1.06       -7.84      7.84 o
   5 -11   8        2.91      -17.08     17.08 o
   6 -11   8        4.44      -17.76     17.76 o
  -8 -10   8        4.50       13.76     11.09 o
  -7 -10   8        4.68       15.39      8.38 o
  -6 -10   8       20.78       15.62      7.75 o
  -5 -10   8       55.27       58.13     10.16 o
  -4 -10   8       32.22       30.73      5.40 o
  -3 -10   8       66.16       59.54      6.00 o
  -2 -10   8       29.09       26.38      4.66 o
  -1 -10   8       10.72        7.52      4.72 o
   0 -10   8      117.42      118.82      7.23 o
   1 -10   8      109.57      122.23      7.28 o
   2 -10   8        0.01        0.63      3.88 o
   3 -10   8      100.95       97.67      9.06 o
   4 -10   8        0.07       -7.61      7.61 o
   5 -10   8        2.14      -16.37     16.37 o
   6 -10   8        3.09      -16.94     16.94 o
  -8  -9   8       28.91       32.15     12.21 o
  -7  -9   8        0.45       -6.32      6.88 o
  -6  -9   8        7.43        5.34      5.23 o
  -5  -9   8      199.06      199.23      9.14 o
  -4  -9   8      107.95      121.88      7.66 o
  -3  -9   8       64.48       64.27      5.75 o
  -2  -9   8       85.29       75.62      5.87 o
  -1  -9   8        4.87        2.84      3.56 o
   0  -9   8      275.07      275.40     10.27 o
   1  -9   8      267.86      258.93      9.05 o
   2  -9   8       48.51       52.12      5.51 o
   3  -9   8       35.14       33.81      6.40 o
   4  -9   8        8.28      -13.33     13.33 o
   5  -9   8        3.81      -14.75     14.75 o
   6  -9   8       22.91       18.53     19.69 o
  -8  -8   8       35.42       29.90     11.55 o
  -7  -8   8        0.62        3.40      9.07 o
  -6  -8   8        5.96        2.42      4.98 o
  -5  -8   8       67.13       70.13      9.49 o
  -4  -8   8      144.97      138.60      7.47 o
  -3  -8   8      323.61      298.19      9.65 o
  -2  -8   8      311.28      307.21     13.13 o
  -1  -8   8       13.45        8.92      3.45 o
   0  -8   8       83.43       87.70      5.72 o
   1  -8   8      576.07      563.23     13.25 o
   2  -8   8       23.98       31.08      4.17 o
   3  -8   8       78.97       81.29      7.62 o
   4  -8   8       29.38       39.64     16.73 o
   5  -8   8        1.76      -13.41     16.08 o
   6  -8   8       12.91        2.81     19.00 o
   7  -8   8       11.13       -8.75     20.08 o
  -8  -7   8       12.77       17.09     10.78 o
  -7  -7   8        2.59       -3.51      7.68 o
  -6  -7   8       23.34       29.89      5.86 o
  -5  -7   8        9.14        7.20      4.41 o
  -4  -7   8       53.95       62.64      6.36 o
  -3  -7   8      393.70      385.45     10.41 o
  -2  -7   8      123.91      113.83      5.89 o
  -1  -7   8       21.25       14.39      3.04 o
   0  -7   8       67.10       67.56      4.39 o
   1  -7   8       59.83       55.96      4.40 o
   2  -7   8      257.19      241.99      8.20 o
   3  -7   8       16.25       15.08      5.30 o
   4  -7   8       57.12       56.32      9.47 o
   5  -7   8       18.83       10.57      9.97 o
   6  -7   8        1.80      -16.21     16.40 o
   7  -7   8        0.04      -17.34     17.34 o
  -8  -6   8        1.37        1.61     15.54 o
  -7  -6   8       14.51        9.11      8.29 o
  -6  -6   8       48.88       44.11      7.06 o
  -5  -6   8       17.37       20.41      5.67 o
  -4  -6   8       30.20       30.88      4.66 o
  -3  -6   8      120.50      119.22      6.85 o
  -2  -6   8      227.05      214.22     10.54 o
  -1  -6   8       80.92       76.65      5.83 o
   0  -6   8      172.71      170.38      5.60 o
   1  -6   8       55.37       52.34      5.26 o
   2  -6   8      170.12      179.45      6.47 o
   3  -6   8      271.24      271.34     10.75 o
   4  -6   8       59.21       44.98      6.42 o
   5  -6   8       27.76       26.88     12.19 o
   6  -6   8        9.02       14.59      9.83 o
   7  -6   8        7.79       -4.26      9.44 o
  -8  -5   8        6.68       -1.49     12.34 o
  -7  -5   8       24.75       30.35      8.41 o
  -6  -5   8       25.95       32.11      6.30 o
  -5  -5   8       72.61       61.63      5.80 o
  -4  -5   8      786.59      804.99     16.45 o
  -3  -5   8      290.17      283.46      9.34 o
  -2  -5   8       77.25       81.13      6.07 o
  -1  -5   8      168.96      160.71      5.62 o
   0  -5   8      189.01      192.74      5.65 o
   1  -5   8      258.30      256.24      6.81 o
   2  -5   8      141.86      139.87      6.41 o
   3  -5   8       76.94       87.38      7.10 o
   4  -5   8       38.66       36.88      6.21 o
   5  -5   8       41.51       43.14     11.16 o
   6  -5   8       53.46       35.42     11.32 o
   7  -5   8       10.62        7.87      9.61 o
  -8  -4   8       65.98       63.75     11.75 o
  -7  -4   8       43.45       41.73      9.16 o
  -6  -4   8       60.24       70.48      7.10 o
  -5  -4   8      109.32      119.93      7.90 o
  -4  -4   8      687.84      685.01     14.46 o
  -3  -4   8        5.27        5.13      3.18 o
  -2  -4   8       22.45       26.09      3.36 o
  -1  -4   8      163.69      155.59      5.03 o
   0  -4   8      430.48      419.26      8.57 o
   1  -4   8       84.45       85.20      5.15 o
   2  -4   8      261.51      282.67     11.24 o
   3  -4   8       25.31       29.86      5.39 o
   4  -4   8       34.60       30.91      5.65 o
   5  -4   8       32.34       36.05      8.72 o
   6  -4   8       26.65       20.84     11.28 o
   7  -4   8        0.69        1.16      8.99 o
  -9  -3   8        0.94        7.37      9.53 o
  -8  -3   8       30.63       29.60     18.05 o
  -7  -3   8       55.41       68.64      9.63 o
  -6  -3   8      262.76      263.38     14.66 o
  -5  -3   8       21.92       27.65      5.28 o
  -4  -3   8      468.27      465.77     21.99 o
  -3  -3   8       31.77       41.31      4.18 o
  -2  -3   8      134.54      146.92      6.88 o
  -1  -3   8       75.02       73.41      4.71 o
   0  -3   8      103.38      111.13      6.20 o
   1  -3   8       18.71       24.27      3.45 o
   2  -3   8       19.80       17.74      3.39 o
   3  -3   8      387.61      369.14     11.68 o
   4  -3   8      154.34      141.60      8.67 o
   5  -3   8       31.85       26.67      7.95 o
   6  -3   8       69.75       71.78     10.24 o
   7  -3   8        1.55       -5.94      7.89 o
  -9  -2   8        9.75        7.37     15.83 o
  -8  -2   8       66.78       61.53     10.20 o
  -7  -2   8       30.38       40.05     19.40 o
  -6  -2   8      199.30      206.87     16.64 o
  -5  -2   8      109.07      110.95      7.59 o
  -4  -2   8        1.06        0.98      2.70 o
  -3  -2   8      262.18      284.61      8.57 o
  -2  -2   8      350.54      344.62      8.13 o
  -1  -2   8       71.36       85.81      5.36 o
   0  -2   8       95.93       90.13      4.54 o
   1  -2   8      172.20      186.59     10.18 o
   2  -2   8      202.37      199.98      6.62 o
   3  -2   8      120.73      126.02      7.82 o
   4  -2   8      489.77      481.94     16.78 o
   5  -2   8       41.00       21.54      7.42 o
   6  -2   8        8.90       18.15      7.62 o
   7  -2   8        3.42        5.50      8.54 o
   8  -2   8        7.41       -2.41     10.58 o
  -9  -1   8        6.08       11.20     16.92 o
  -8  -1   8        9.56        3.73      8.22 o
  -7  -1   8       16.98       12.74     22.88 o
  -6  -1   8      197.34      221.91     17.56 o
  -5  -1   8       50.48       53.24      5.08 o
  -4  -1   8       10.78       10.84      3.19 o
  -3  -1   8     1195.10     1239.68     24.03 o
  -2  -1   8      280.78      306.68      9.02 o
  -1  -1   8      122.67      135.89     10.03 o
   0  -1   8        9.56        6.97      2.59 o
   1  -1   8      176.60      184.59      8.47 o
   2  -1   8      593.83      567.40     14.06 o
   3  -1   8      117.74      116.91      7.33 o
   4  -1   8      138.16      143.99      8.59 o
   5  -1   8       55.36       55.37     10.08 o
   6  -1   8       14.02       27.24      7.87 o
   7  -1   8       38.55       65.50     35.87 o
   8  -1   8        1.89       -1.76      9.10 o
 -10   0   8        0.09       27.85     17.50 o
  -9   0   8       96.73      112.40     19.35 o
  -8   0   8        1.37        6.78      8.08 o
  -7   0   8        6.06        1.94     14.47 o
  -6   0   8      180.87      196.04     24.57 o
  -5   0   8        5.00        1.98      5.84 o
  -4   0   8      876.07      874.15     22.06 o
  -3   0   8       87.35       87.69      6.61 o
  -2   0   8      287.04      257.83      8.30 o
  -1   0   8      143.12      162.31      7.71 o
   0   0   8        2.66        1.48      3.81 o
   1   0   8      245.84      242.39      8.46 o
   2   0   8        0.64       -3.21      3.21 o
   3   0   8        5.40        3.65      3.94 o
   4   0   8        3.96       -4.03      4.30 o
   5   0   8       31.80       33.53      5.56 o
   6   0   8        8.98       12.68     11.50 o
   7   0   8        3.27        4.72     16.19 o
   8   0   8       13.80       19.90      9.46 o
 -10   1   8        3.90       31.95     17.06 o
  -9   1   8        5.94       12.36     15.71 o
  -8   1   8        8.92       10.22      8.15 o
  -7   1   8       17.24       20.29     20.00 o
  -6   1   8      200.83      229.44     13.28 o
  -5   1   8       52.59       69.21      5.11 o
  -4   1   8       10.20        1.47      2.78 o
  -3   1   8     1194.55     1244.08     20.81 o
  -2   1   8      271.78      284.04      8.78 o
  -1   1   8      126.17      143.96      6.72 o
   0   1   8        8.98       14.13      3.30 o
   1   1   8      179.60      175.68      8.38 o
   2   1   8      593.94      576.10     18.11 o
   3   1   8      116.60      116.96      7.06 o
   4   1   8      145.18      151.00      7.92 o
   5   1   8       55.54       61.54      6.29 o
   6   1   8       14.33       22.93      6.89 o
   7   1   8       38.60       24.29      8.26 o
   8   1   8        1.83       15.76     17.48 o
 -10   2   8       40.28       84.54     19.20 o
  -9   2   8        9.91       12.34     20.35 o
  -8   2   8       67.53       77.92     16.67 o
  -7   2   8       30.27       33.29      9.94 o
  -6   2   8      194.92      206.90      8.25 o
  -5   2   8      107.05      115.62      6.12 o
  -4   2   8        0.94        1.01      2.38 o
  -3   2   8      262.34      280.49      7.43 o
  -2   2   8      358.40      370.40      8.11 o
  -1   2   8       67.23       80.55      5.12 o
   0   2   8       96.68       81.27      6.94 o
   1   2   8      170.29      159.29     10.88 o
   2   2   8      201.96      196.21      7.63 o
   3   2   8      123.47      127.42      7.17 o
   4   2   8      484.10      454.99     15.67 o
   5   2   8       40.78       28.14      5.25 o
   6   2   8        8.73       21.87     14.68 o
   7   2   8        3.41        8.53     20.91 o
   8   2   8        7.56       20.57     15.13 o
 -10   3   8        2.59       25.74     14.96 o
  -9   3   8        0.91       -7.04     12.31 o
  -8   3   8       30.47       22.93     14.90 o
  -7   3   8       54.89       85.44     10.07 o
  -6   3   8      264.00      276.53      9.11 o
  -5   3   8       23.28       18.51      3.98 o
  -4   3   8      468.88      480.80     13.28 o
  -3   3   8       33.35       42.42      4.11 o
  -2   3   8      131.64      161.62      6.78 o
  -1   3   8       76.29       80.17      7.00 o
   0   3   8      104.52      104.18      6.51 o
   1   3   8       18.55       24.43      4.22 o
   2   3   8       19.95       18.86      3.59 o
   3   3   8      385.43      394.20     10.99 o
   4   3   8      154.66      144.98     10.38 o
   5   3   8       31.97       29.77      5.25 o
   6   3   8       69.17       78.09      8.75 o
   7   3   8        1.54        6.33     18.65 o
 -10   4   8       12.91       44.90     16.09 o
  -9   4   8       27.66       37.52     18.55 o
  -8   4   8       65.51       85.60     33.66 o
  -7   4   8       44.05       55.11      9.33 o
  -6   4   8       59.80       66.17      5.83 o
  -5   4   8      109.84      117.93      5.59 o
  -4   4   8      687.67      689.22     18.34 o
  -3   4   8        3.94       13.51      3.07 o
  -2   4   8       22.92       26.23      5.42 o
  -1   4   8      166.28      165.12      9.68 o
   0   4   8      426.05      406.94      9.73 o
   1   4   8       84.43       85.61      4.34 o
   2   4   8      260.87      274.75      8.58 o
   3   4   8       24.16       27.65      4.16 o
   4   4   8       35.70       36.29      7.48 o
   5   4   8       32.07       38.65      5.56 o
   6   4   8       27.43       28.43      6.86 o
   7   4   8        0.90       10.58      6.51 o
 -10   5   8       12.20       32.56     14.47 o
  -9   5   8        1.37       -1.27     22.70 o
  -8   5   8        7.04        9.06     11.15 o
  -7   5   8       24.42       22.24      8.26 o
  -6   5   8       27.89       36.02      5.28 o
  -5   5   8       71.97       76.98      5.78 o
  -4   5   8      786.78      787.03     15.56 o
  -3   5   8      292.87      305.72     11.05 o
  -2   5   8       75.50       87.50     19.61 o
  -1   5   8      165.90      178.38     10.20 o
   0   5   8      195.05      187.69      6.32 o
   1   5   8      259.63      238.82     12.54 o
   2   5   8      141.52      133.31      9.74 o
   3   5   8       81.27       81.68      5.39 o
   4   5   8       39.98       36.00      5.91 o
   5   5   8       41.94       53.33      6.79 o
   6   5   8       52.84       72.66      9.15 o
   7   5   8       10.57       18.14     23.85 o
  -9   6   8        6.79        3.63      8.53 o
  -8   6   8        1.55       -4.81      7.82 o
  -7   6   8       14.69       11.36      7.92 o
  -6   6   8       46.03       53.01      5.81 o
  -5   6   8       17.92       22.60      4.59 o
  -4   6   8       30.22       36.48      7.84 o
  -3   6   8      119.43      119.90      6.98 o
  -2   6   8      229.48      240.15     11.21 o
  -1   6   8       81.65       85.76      5.60 o
   0   6   8      169.93      169.94     11.24 o
   1   6   8       54.23       43.66      5.15 o
   2   6   8      169.50      182.99     16.63 o
   3   6   8      268.87      276.78     13.39 o
   4   6   8       57.03       58.61      8.39 o
   5   6   8       27.28       27.15      7.48 o
   6   6   8        9.12       14.16      5.19 o
   7   6   8        7.69       25.96     13.81 o
  -9   7   8        4.89       -3.35     14.14 o
  -8   7   8       12.34       20.72      8.94 o
  -7   7   8        2.59        6.87      6.65 o
  -6   7   8       24.94       23.29      5.05 o
  -5   7   8       10.51        5.51      4.16 o
  -4   7   8       54.24       53.81      5.24 o
  -3   7   8      392.21      378.83      9.95 o
  -2   7   8      121.40      111.13      9.77 o
  -1   7   8       21.40       19.07      4.08 o
   0   7   8       66.56       72.72      5.17 o
   1   7   8       59.36       53.95      5.70 o
   2   7   8      256.86      258.07     12.63 o
   3   7   8       16.84       27.56      6.49 o
   4   7   8       58.03       48.90      8.16 o
   5   7   8       19.03       12.88     13.85 o
   6   7   8        1.91       12.51      7.92 o
   7   7   8        0.09       14.83     18.12 o
  -9   8   8        2.93        5.93     26.97 o
  -8   8   8       35.85       72.21     12.85 o
  -7   8   8        0.58       -4.32      8.61 o
  -6   8   8        5.69       13.68      5.03 o
  -5   8   8       66.48       64.53      5.86 o
  -4   8   8      144.88      140.09      7.23 o
  -3   8   8      325.58      311.13      9.32 o
  -2   8   8      311.25      306.89     15.86 o
  -1   8   8       13.89        8.04      4.16 o
   0   8   8       84.21       87.17      5.57 o
   1   8   8      576.23      567.83     18.53 o
   2   8   8       23.95       32.63     14.12 o
   3   8   8       78.57       89.81      9.45 o
   4   8   8       29.97       24.90     11.90 o
   5   8   8        1.68       23.29     28.99 o
   6   8   8       12.97       29.10     11.06 o
   7   8   8       11.00       42.83     13.80 o
  -9   9   8        6.24       10.09     18.26 o
  -8   9   8       28.96       33.55     23.55 o
  -7   9   8        0.41        7.60      5.30 o
  -6   9   8        6.98       19.62      5.16 o
  -5   9   8      198.43      214.49      8.95 o
  -4   9   8      108.12      123.29      7.08 o
  -3   9   8       63.61       73.70      7.55 o
  -2   9   8       86.08       80.54      5.60 o
  -1   9   8        5.13        4.21      3.65 o
   0   9   8      275.06      270.15     11.24 o
   1   9   8      266.08      276.78     13.08 o
   2   9   8       48.43       59.92      8.48 o
   3   9   8       36.55       39.94      7.58 o
   4   9   8        7.64       11.33      6.87 o
   5   9   8        4.16        4.99      9.63 o
   6   9   8       22.76       39.97      9.86 o
  -8  10   8        4.37       14.15     13.76 o
  -7  10   8        4.90        7.59      5.62 o
  -6  10   8       21.39       19.01      5.41 o
  -5  10   8       55.23       48.48      6.67 o
  -4  10   8       31.94       29.25      5.04 o
  -3  10   8       65.57       63.97      6.63 o
  -2  10   8       28.51       26.94      5.01 o
  -1  10   8        9.87        5.42      3.81 o
   0  10   8      116.24      119.60      5.96 o
   1  10   8      109.80      132.37      9.64 o
   2  10   8        0.02        0.20      4.92 o
   3  10   8       99.71       99.48      6.99 o
   4  10   8        0.11       -4.79      9.01 o
   5  10   8        1.96        2.86      7.65 o
   6  10   8        3.07       11.75     18.29 o
  -8  11   8        2.47       29.75     10.35 o
  -7  11   8        5.53       -2.54      5.57 o
  -6  11   8        1.23        0.86      8.20 o
  -5  11   8       21.21       22.19      6.40 o
  -4  11   8        2.70       -2.97      5.00 o
  -3  11   8      154.43      142.59      7.76 o
  -2  11   8       10.64        8.37      4.95 o
  -1  11   8       24.65       32.85      6.11 o
   0  11   8       14.55       22.33      4.09 o
   1  11   8       17.59       15.30      5.83 o
   2  11   8       13.27       10.78      9.35 o
   3  11   8        3.33        5.37      4.54 o
   4  11   8        1.03       10.46      7.23 o
   5  11   8        2.92        7.34      8.35 o
   6  11   8        4.64        1.27     13.92 o
  -8  12   8        0.36        7.37     21.38 o
  -7  12   8       13.11       16.51      6.58 o
  -6  12   8        3.08       11.79      5.83 o
  -5  12   8        0.22       -5.46      5.46 o
  -4  12   8        0.35       -0.03      5.21 o
  -3  12   8      240.27      235.60      9.26 o
  -2  12   8       17.43       25.90      7.55 o
  -1  12   8       12.96       13.75      4.19 o
   0  12   8       18.22       15.70      4.17 o
   1  12   8       80.33       72.60      7.97 o
   2  12   8        3.45        3.40      4.43 o
   3  12   8       68.86       77.77      8.13 o
   4  12   8        3.78       14.08      8.65 o
   5  12   8        4.35      -12.89     12.89 o
  -7  13   8        7.64       14.01      6.44 o
  -6  13   8        9.38       17.81      7.15 o
  -5  13   8        4.94        1.13      5.84 o
  -4  13   8       19.22       16.75      5.94 o
  -3  13   8       53.36       49.44      6.19 o
  -2  13   8       20.74       21.52      4.95 o
  -1  13   8       30.10       36.37      6.84 o
   0  13   8       71.38       68.28      5.62 o
   1  13   8       86.71       98.19      9.14 o
   2  13   8       17.20       24.75      6.56 o
   3  13   8       24.48       33.45      6.99 o
   4  13   8        8.62       -2.20     13.43 o
   5  13   8        0.03       -0.59     13.76 o
  -6  14   8       12.43       13.39      6.40 o
  -5  14   8        2.14        1.21      6.55 o
  -4  14   8        3.60        4.05      6.01 o
  -3  14   8        0.16       -4.69      4.69 o
  -2  14   8       23.26       32.18      5.51 o
  -1  14   8       24.45       24.94      5.04 o
   0  14   8       14.93        4.88      4.32 o
   1  14   8       48.94       35.39      6.17 o
   2  14   8       37.79       44.36      7.74 o
   3  14   8        6.43       -0.32      7.34 o
   4  14   8        1.23      -12.89     12.89 o
  -6  15   8        4.38       12.49      6.80 o
  -5  15   8        1.71        7.03      7.07 o
  -4  15   8        0.94        9.49      6.77 o
  -3  15   8        9.38        2.80      6.65 o
  -2  15   8        7.08        7.17      4.75 o
  -1  15   8        4.90       -4.32      4.32 o
   0  15   8        0.88        2.31      5.12 o
   1  15   8        1.57        5.95      3.86 o
   2  15   8        5.63       10.63      6.64 o
   3  15   8        3.17        1.22      8.19 o
  -5  16   8        1.75        0.52      7.15 o
  -4  16   8        0.18        5.55      6.80 o
  -3  16   8       10.34        6.97      6.11 o
  -2  16   8        2.91        6.12      5.52 o
  -1  16   8        1.39        2.22      4.72 o
   0  16   8        0.65       -1.23      4.12 o
   1  16   8        3.11        4.93      4.26 o
   2  16   8        1.62       -5.67      7.51 o
  -3  17   8        0.95        1.98      6.29 o
  -2  17   8        3.30       11.36      5.66 o
  -1  17   8        6.21        5.18      4.74 o
   0  17   8        6.62        9.88      4.66 o
   1  17   8        8.20        6.43      5.14 o
  -4 -16   9       16.83       22.57      9.60 o
  -3 -16   9        3.27       -3.08      7.40 o
  -2 -16   9        4.05       -3.19      7.79 o
  -1 -16   9        2.28       -6.23      6.23 o
   0 -16   9        0.62       -6.45      6.45 o
   1 -16   9        3.25       -4.85      8.81 o
  -5 -15   9        2.53       -3.67      8.28 o
  -4 -15   9        3.60        9.05     13.44 o
  -3 -15   9        1.00       -4.81      7.42 o
  -2 -15   9        4.95       -0.07      6.77 o
  -1 -15   9        0.84       -5.96      5.96 o
   0 -15   9        0.44       -4.15      6.40 o
   1 -15   9        1.33       -1.81      6.33 o
   2 -15   9        2.11       -6.45      7.59 o
  -6 -14   9       14.00       12.29      9.14 o
  -5 -14   9        1.00       -1.02      7.76 o
  -4 -14   9        3.05        7.42      7.78 o
  -3 -14   9       15.37        6.73      6.37 o
  -2 -14   9        2.52        0.42      5.92 o
  -1 -14   9       14.83       16.08      6.79 o
   0 -14   9        5.78       11.51      6.33 o
   1 -14   9        0.18       -1.38      6.18 o
   2 -14   9        1.04        0.43      6.31 o
   3 -14   9        2.69      -15.87     15.87 o
  -7 -13   9        4.84        8.29      9.12 o
  -6 -13   9       18.26       16.93     10.16 o
  -5 -13   9        5.07        7.32     10.20 o
  -4 -13   9        1.17        2.93      5.97 o
  -3 -13   9        4.74       -2.64      5.54 o
  -2 -13   9        0.18       -2.01      5.44 o
  -1 -13   9       21.78       12.76      6.22 o
   0 -13   9       16.47       17.29      6.28 o
   1 -13   9        2.36        5.04      6.15 o
   2 -13   9       24.59       16.43     11.72 o
   3 -13   9        6.66      -15.53     15.53 o
   4 -13   9        1.51       -5.90     17.24 o
  -7 -12   9        0.81       -8.22      8.22 o
  -6 -12   9       14.96       12.45      8.51 o
  -5 -12   9       13.19        7.18      6.37 o
  -4 -12   9        7.48        9.35      5.77 o
  -3 -12   9       44.05       31.62      6.39 o
  -2 -12   9        1.04       -2.46      4.93 o
  -1 -12   9       39.23       39.01      6.78 o
   0 -12   9        8.11       11.30      5.70 o
   1 -12   9       16.35        9.48      5.86 o
   2 -12   9       14.84        9.78      5.98 o
   3 -12   9       32.11       34.12     17.46 o
   4 -12   9        0.77      -15.36     15.36 o
   5 -12   9        1.97        5.96     20.09 o
  -8 -11   9        1.57      -10.16     10.16 o
  -7 -11   9        8.38        7.37      8.61 o
  -6 -11   9        8.27       -2.87      7.03 o
  -5 -11   9       11.91        4.21      5.93 o
  -4 -11   9       42.04       33.61      6.45 o
  -3 -11   9       24.30       25.82      6.02 o
  -2 -11   9       13.31        3.91      4.97 o
  -1 -11   9       11.74        9.15      5.20 o
   0 -11   9        9.08        6.30      5.40 o
   1 -11   9        9.97        2.81      6.48 o
   2 -11   9       14.96       11.16      5.69 o
   3 -11   9       71.75       68.13     10.47 o
   4 -11   9        3.17       -2.20     16.39 o
   5 -11   9        0.16      -18.24     18.24 o
  -8 -10   9        6.31        3.91     11.08 o
  -7 -10   9       20.00       16.61      8.55 o
  -6 -10   9        2.69        5.56      6.08 o
  -5 -10   9        2.43        6.12      5.63 o
  -4 -10   9        1.60       -0.65      4.91 o
  -3 -10   9      237.31      241.09     10.91 o
  -2 -10   9       29.86       33.38      5.91 o
  -1 -10   9       43.31       45.91      6.30 o
   0 -10   9       64.81       56.26      6.86 o
   1 -10   9       52.89       46.91      6.52 o
   2 -10   9       12.55       13.65      5.33 o
   3 -10   9       25.52       17.62      8.96 o
   4 -10   9        3.75       -2.34     16.00 o
   5 -10   9        3.98      -11.77     17.26 o
  -8  -9   9        2.28       -6.92      9.70 o
  -7  -9   9       58.87       68.37     10.43 o
  -6  -9   9       30.90       21.74      6.41 o
  -5  -9   9       23.64       15.48      5.72 o
  -4  -9   9      111.08       99.47      8.15 o
  -3  -9   9       39.86       39.93      5.91 o
  -2  -9   9       67.28       67.60      7.47 o
  -1  -9   9      104.20      107.43      8.04 o
   0  -9   9       87.08       78.33      7.18 o
   1  -9   9      253.56      255.38     10.88 o
   2  -9   9      259.88      241.58     10.51 o
   3  -9   9       10.64       10.08      8.28 o
   4  -9   9        1.17      -14.03     14.03 o
   5  -9   9       11.89       -0.05     17.76 o
   6  -9   9        3.38       -9.70     19.45 o
  -8  -8   9        1.85       -0.02      9.89 o
  -7  -8   9       28.04       16.52      7.83 o
  -6  -8   9        4.88        1.79      5.47 o
  -5  -8   9       43.48       47.54     11.71 o
  -4  -8   9      101.22      103.49      7.94 o
  -3  -8   9       23.46       25.64      5.34 o
  -2  -8   9       41.53       49.31      5.94 o
  -1  -8   9      316.46      339.27     15.02 o
   0  -8   9       61.20       60.10      6.54 o
   1  -8   9      140.94      126.45     13.54 o
   2  -8   9      149.41      159.54      9.07 o
   3  -8   9        9.78       12.14      7.17 o
   4  -8   9        1.01      -13.10     13.10 o
   5  -8   9       13.16        0.94     16.41 o
   6  -8   9       25.04       -0.31     20.08 o
  -9  -7   9        2.08       -5.16     11.39 o
  -8  -7   9       10.17       12.28     11.07 o
  -7  -7   9        2.44       -3.96      8.79 o
  -6  -7   9       55.65       49.20      6.89 o
  -5  -7   9       15.56       23.50      5.58 o
  -4  -7   9      462.32      462.10     14.72 o
  -3  -7   9      189.09      192.03      9.31 o
  -2  -7   9       26.70       33.44      6.44 o
  -1  -7   9      154.93      148.36      7.07 o
   0  -7   9        9.70        2.58      3.70 o
   1  -7   9       50.47       43.97      5.18 o
   2  -7   9      345.43      352.63     13.48 o
   3  -7   9      181.80      178.78      9.90 o
   4  -7   9        9.74        1.43     15.94 o
   5  -7   9       40.72       61.77     10.82 o
   6  -7   9        1.88       -9.90     17.93 o
  -9  -6   9       28.15       26.19     12.89 o
  -8  -6   9        9.38        4.77     10.61 o
  -7  -6   9        2.75       -6.20      6.40 o
  -6  -6   9       99.91      110.38     10.04 o
  -5  -6   9       16.89       17.01      5.12 o
  -4  -6   9      345.50      343.52     11.83 o
  -3  -6   9      266.05      260.19      9.82 o
  -2  -6   9       69.08       63.97      5.13 o
  -1  -6   9       92.00       92.29      5.77 o
   0  -6   9      277.08      288.43     10.23 o
   1  -6   9      101.12      110.58      6.43 o
   2  -6   9        3.56        4.49      3.96 o
   3  -6   9      220.40      213.48     10.43 o
   4  -6   9       18.70       10.69      7.60 o
   5  -6   9       24.62       11.65      8.37 o
   6  -6   9        5.53       -9.69     14.84 o
   7  -6   9       12.07       -0.40     14.32 o
  -9  -5   9       16.55       13.86     12.07 o
  -8  -5   9       28.65       22.95     11.06 o
  -7  -5   9       15.43       22.06     10.40 o
  -6  -5   9      573.74      596.74     20.27 o
  -5  -5   9      245.94      248.84     10.08 o
  -4  -5   9      150.97      149.39      7.90 o
  -3  -5   9       47.09       48.06      4.53 o
  -2  -5   9      247.05      250.46      7.72 o
  -1  -5   9       49.29       37.31      3.91 o
   0  -5   9       71.59       85.14      5.46 o
   1  -5   9      672.44      671.35     14.18 o
   2  -5   9      150.74      145.08      6.99 o
   3  -5   9      129.89      131.17      8.71 o
   4  -5   9       28.86       17.10      5.53 o
   5  -5   9       21.78       22.72      8.35 o
   6  -5   9        2.52       -5.19      7.97 o
   7  -5   9        0.14        1.16     12.08 o
  -9  -4   9        5.84        3.23     11.16 o
  -8  -4   9       11.05       11.80     10.55 o
  -7  -4   9       34.72       36.87     11.73 o
  -6  -4   9       39.91       40.88      7.40 o
  -5  -4   9       31.78       33.63      6.92 o
  -4  -4   9       23.05       20.39      4.60 o
  -3  -4   9      309.47      291.82      8.31 o
  -2  -4   9      131.61      123.80      5.65 o
  -1  -4   9      111.42      106.95      6.05 o
   0  -4   9      558.99      556.43     12.01 o
   1  -4   9     1410.25     1396.70     24.15 o
   2  -4   9      120.40      121.47      6.33 o
   3  -4   9        1.81       -0.20      4.41 o
   4  -4   9       31.21       21.54      5.65 o
   5  -4   9        2.72        4.06      7.29 o
   6  -4   9       24.65       29.53      9.51 o
   7  -4   9       25.88       13.30      9.81 o
  -9  -3   9       11.18       -6.58     10.96 o
  -8  -3   9        4.53       -8.81      8.81 o
  -7  -3   9       27.55       33.63     11.83 o
  -6  -3   9       66.02       73.46      8.27 o
  -5  -3   9      254.80      267.66     20.71 o
  -4  -3   9      808.03      819.48     23.16 o
  -3  -3   9      262.80      267.95      7.77 o
  -2  -3   9      104.63      111.44      6.71 o
  -1  -3   9       99.53       98.82      6.26 o
   0  -3   9        7.41        6.70      3.19 o
   1  -3   9      883.52      863.40     16.38 o
   2  -3   9      430.93      424.62     12.47 o
   3  -3   9       73.55       61.87      6.38 o
   4  -3   9       69.93       69.52      6.95 o
   5  -3   9       12.42       17.29      7.77 o
   6  -3   9       27.34       26.55      9.10 o
   7  -3   9        0.21       -8.08      8.67 o
  -9  -2   9       10.55        1.37     11.62 o
  -8  -2   9       13.48        5.47     10.13 o
  -7  -2   9       30.12       18.86     11.02 o
  -6  -2   9      199.02      215.28     11.55 o
  -5  -2   9      398.00      423.38     23.74 o
  -4  -2   9      308.88      306.87     12.11 o
  -3  -2   9      132.92      140.74      9.57 o
  -2  -2   9       25.78       32.57      4.60 o
  -1  -2   9      153.20      148.52      8.48 o
   0  -2   9       16.10       18.39      3.22 o
   1  -2   9       18.65       21.42      4.89 o
   2  -2   9      340.10      287.52     10.19 o
   3  -2   9      141.97      112.88      7.79 o
   4  -2   9      128.71      120.65      8.19 o
   5  -2   9       16.93       19.16      7.59 o
   6  -2   9       13.50       11.41      7.87 o
   7  -2   9        0.16       -1.10     10.82 o
  -9  -1   9        1.42       -5.46     10.76 o
  -8  -1   9       73.39       66.79     14.31 o
  -7  -1   9       73.43       36.01     12.04 o
  -6  -1   9      409.11      381.41     14.65 o
  -5  -1   9     1175.30     1227.85     27.51 o
  -4  -1   9       80.53       82.64      7.47 o
  -3  -1   9       12.71       14.43      4.16 o
  -2  -1   9       18.11       18.42      4.01 o
  -1  -1   9       64.84       58.77      6.50 o
   0  -1   9      122.16      111.81      6.25 o
   1  -1   9       80.40       83.96      5.09 o
   2  -1   9       39.15       34.12      5.05 o
   3  -1   9       73.61       67.12      6.38 o
   4  -1   9      103.40       86.96      8.43 o
   5  -1   9       62.44       52.03     17.07 o
   6  -1   9       13.05       10.88      7.84 o
   7  -1   9        0.44       -2.32     10.60 o
  -9   0   9       14.64      -10.89     11.04 o
  -8   0   9       47.01       53.42     13.79 o
  -7   0   9       96.13       95.07     15.33 o
  -6   0   9       19.31        4.77     10.29 o
  -5   0   9       86.82       94.74      7.64 o
  -4   0   9      164.35      162.98      8.87 o
  -3   0   9        2.02       -0.20      3.50 o
  -2   0   9       24.64       17.52      4.04 o
  -1   0   9       38.68       34.89      4.66 o
   0   0   9       18.93        8.36      6.91 o
   1   0   9     3302.35     3266.04     48.93 o
   2   0   9        7.46        9.59      6.04 o
   3   0   9        4.46        9.09      5.48 o
   4   0   9       55.54       55.12      6.20 o
   5   0   9       21.57       11.62      5.54 o
   6   0   9        1.56       16.60     10.92 o
   7   0   9        0.06       -4.95      7.78 o
  -9   1   9        1.50      -10.86     11.09 o
  -8   1   9       73.45       77.97     14.89 o
  -7   1   9       73.37       55.69     12.97 o
  -6   1   9      407.79      385.86     23.58 o
  -5   1   9     1173.82     1184.27     34.48 o
  -4   1   9       81.13       81.99      7.31 o
  -3   1   9       12.51       14.13      5.08 o
  -2   1   9       18.43       16.16      4.69 o
  -1   1   9       68.73       75.89      5.56 o
   0   1   9      119.33      126.60     11.45 o
   1   1   9       79.37       60.56      7.50 o
   2   1   9       41.72       42.37      5.28 o
   3   1   9       71.02       70.48      6.45 o
   4   1   9      102.93       88.94      7.02 o
   5   1   9       63.28       64.23      6.91 o
   6   1   9       12.72       21.23      7.80 o
   7   1   9        0.45        4.09      8.89 o
  -9   2   9       10.35       20.63     13.38 o
  -8   2   9       13.32        1.62     11.09 o
  -7   2   9       29.41       32.84     12.62 o
  -6   2   9      198.98      195.71     26.83 o
  -5   2   9      399.31      409.56     13.88 o
  -4   2   9      308.10      306.17     11.85 o
  -3   2   9      130.77      134.77      6.90 o
  -2   2   9       26.12       23.34      4.27 o
  -1   2   9      148.51      145.35      7.30 o
   0   2   9       18.11        7.99      7.09 o
   1   2   9       18.07        7.80      3.51 o
   2   2   9      337.78      313.39      9.87 o
   3   2   9      146.23      138.03      7.43 o
   4   2   9      129.14      133.47      8.06 o
   5   2   9       16.19       25.89      5.44 o
   6   2   9       13.54       15.06      8.23 o
   7   2   9        0.09       13.94      9.48 o
  -9   3   9       11.25        0.72     12.71 o
  -8   3   9        4.77       14.52     12.08 o
  -7   3   9       28.86       37.35     13.05 o
  -6   3   9       67.11       75.07      5.99 o
  -5   3   9      253.97      254.21      8.40 o
  -4   3   9      808.63      779.07     17.98 o
  -3   3   9      267.62      272.03      9.19 o
  -2   3   9      104.74      113.40      6.45 o
  -1   3   9      101.79      118.24      8.62 o
   0   3   9        8.45        3.39      3.91 o
   1   3   9      886.09      861.87     17.92 o
   2   3   9      430.59      413.15     11.40 o
   3   3   9       70.44       61.15      6.63 o
   4   3   9       70.59       73.71      9.77 o
   5   3   9       12.81       17.78      7.76 o
   6   3   9       27.40       51.74     14.84 o
   7   3   9        0.21       -4.02      8.11 o
  -9   4   9        5.96        8.51     13.60 o
  -8   4   9       10.88      -10.86     11.12 o
  -7   4   9       34.03       23.87      8.68 o
  -6   4   9       39.70       43.75      5.51 o
  -5   4   9       34.03       42.63      4.91 o
  -4   4   9       23.26       21.10      4.05 o
  -3   4   9      306.39      298.99      9.77 o
  -2   4   9      128.99      120.98      6.87 o
  -1   4   9      109.95      115.21      8.95 o
   0   4   9      557.70      553.69     15.24 o
   1   4   9     1408.44     1427.22     26.34 o
   2   4   9      120.59      136.46      6.62 o
   3   4   9        1.89        2.71      3.64 o
   4   4   9       29.70       30.10      6.80 o
   5   4   9        2.65       -3.72      8.21 o
   6   4   9       24.18       36.21     28.41 o
   7   4   9       25.74       22.17      9.55 o
  -9   5   9       16.35       -0.86     13.23 o
  -8   5   9       29.01       30.95     13.86 o
  -7   5   9       14.94       28.72      8.22 o
  -6   5   9      572.49      630.08     23.32 o
  -5   5   9      244.45      247.81      9.07 o
  -4   5   9      150.76      157.02      6.86 o
  -3   5   9       46.37       54.40      7.57 o
  -2   5   9      250.70      230.19     16.66 o
  -1   5   9       51.06       51.11      6.24 o
   0   5   9       70.40       71.92      5.55 o
   1   5   9      671.94      672.36     17.68 o
   2   5   9      150.92      151.95      7.87 o
   3   5   9      131.31      138.67      7.50 o
   4   5   9       30.46       31.10      6.93 o
   5   5   9       21.88       23.86     12.80 o
   6   5   9        2.75       -1.79      6.68 o
   7   5   9        0.14        6.30      8.36 o
  -9   6   9       28.42       13.78     14.31 o
  -8   6   9        8.96        1.10     12.64 o
  -7   6   9        3.05        8.07      7.52 o
  -6   6   9      100.66       98.62      7.14 o
  -5   6   9       17.28       18.05      4.47 o
  -4   6   9      344.27      367.92     15.17 o
  -3   6   9      267.19      248.43      9.41 o
  -2   6   9       66.20       76.46      6.40 o
  -1   6   9       89.39       97.40      9.09 o
   0   6   9      278.18      281.08      9.13 o
   1   6   9      102.39      115.87      6.83 o
   2   6   9        3.29       17.03      9.57 o
   3   6   9      220.40      216.30      9.20 o
   4   6   9       17.73       11.63      7.04 o
   5   6   9       24.33       41.16      6.29 o
   6   6   9        5.53       19.57      7.40 o
   7   6   9       12.06       17.39      8.63 o
  -9   7   9        2.05       -6.46     13.42 o
  -8   7   9       10.52        0.11     13.04 o
  -7   7   9        2.51        7.68      5.30 o
  -6   7   9       55.47       60.82      6.23 o
  -5   7   9       15.91       21.08      4.73 o
  -4   7   9      463.92      442.58     11.49 o
  -3   7   9      188.44      203.41      8.84 o
  -2   7   9       27.27       27.79      4.87 o
  -1   7   9      157.10      167.33      7.56 o
   0   7   9        9.10       13.25      4.79 o
   1   7   9       50.51       56.22      7.91 o
   2   7   9      344.59      326.57     22.31 o
   3   7   9      179.62      174.24     18.33 o
   4   7   9        9.85        3.04      4.35 o
   5   7   9       40.85       52.86     14.25 o
   6   7   9        1.76       -3.82      5.71 o
  -9   8   9        3.24       -6.58     14.13 o
  -8   8   9        1.85        1.21     13.65 o
  -7   8   9       27.73       38.53      6.08 o
  -6   8   9        4.92        9.96      4.94 o
  -5   8   9       42.91       46.85      6.25 o
  -4   8   9      100.52      111.90      6.81 o
  -3   8   9       23.01       19.78      5.93 o
  -2   8   9       42.74       51.43      5.76 o
  -1   8   9      314.21      310.54     14.53 o
   0   8   9       60.78       63.71      5.39 o
   1   8   9      140.41      159.35     11.11 o
   2   8   9      150.31      147.95     17.67 o
   3   8   9       10.60       14.36     10.96 o
   4   8   9        1.08        5.16     10.36 o
   5   8   9       13.15        8.62      7.77 o
   6   8   9       25.04       36.31      7.06 o
  -9   9   9        0.21      -13.34     13.34 o
  -8   9   9        2.03       -8.45     13.82 o
  -7   9   9       58.99       66.74      7.33 o
  -6   9   9       30.69       31.46      8.28 o
  -5   9   9       24.06       28.25      5.29 o
  -4   9   9      111.39      103.50      6.82 o
  -3   9   9       39.59       43.30      5.06 o
  -2   9   9       65.94       64.36      5.37 o
  -1   9   9      104.32      120.80      7.22 o
   0   9   9       86.44       89.56      6.08 o
   1   9   9      253.61      266.45     13.43 o
   2   9   9      259.85      264.17     21.24 o
   3   9   9       11.43       10.56     10.92 o
   4   9   9        1.29       -4.77     10.59 o
   5   9   9       11.79       21.57     13.15 o
   6   9   9        3.41       16.07      6.09 o
  -8  10   9        6.48       11.20     14.74 o
  -7  10   9       20.02       33.56      7.86 o
  -6  10   9        2.92        6.94      5.20 o
  -5  10   9        2.30        8.02      4.85 o
  -4  10   9        2.06        6.20      4.60 o
  -3  10   9      237.63      238.72      8.95 o
  -2  10   9       29.77       37.31      5.89 o
  -1  10   9       43.97       48.63      4.91 o
   0  10   9       64.97       68.20      5.09 o
   1  10   9       52.84       45.10      6.82 o
   2  10   9       12.41       14.84      7.14 o
   3  10   9       24.54       24.47      8.43 o
   4  10   9        3.56        9.47     11.68 o
   5  10   9        4.00        4.57     12.95 o
  -8  11   9        1.53      -13.41     13.41 o
  -7  11   9        8.44        5.68     10.19 o
  -6  11   9        8.46        4.97      5.50 o
  -5  11   9       11.84        3.99      7.50 o
  -4  11   9       41.97       39.19      8.95 o
  -3  11   9       23.23       23.11      5.08 o
  -2  11   9       13.74       14.59      4.46 o
  -1  11   9       11.36       10.58      4.07 o
   0  11   9        9.30       14.49      3.95 o
   1  11   9        9.71       18.13      7.66 o
   2  11   9       15.13       19.41      7.82 o
   3  11   9       71.63       80.07     19.23 o
   4  11   9        3.25       -9.17     12.03 o
   5  11   9        0.15       -8.13     12.95 o
  -7  12   9        0.72       13.85      6.36 o
  -6  12   9       14.72       16.81      6.15 o
  -5  12   9       13.18       24.91      6.76 o
  -4  12   9        7.51       12.11      5.70 o
  -3  12   9       45.07       48.36      5.93 o
  -2  12   9        0.89        0.23      4.09 o
  -1  12   9       39.29       42.93      5.29 o
   0  12   9        7.57        3.86      4.03 o
   1  12   9       16.34       14.21      7.39 o
   2  12   9       14.87        3.52      5.73 o
   3  12   9       32.50       37.45     14.74 o
   4  12   9        0.81       14.39     13.56 o
   5  12   9        2.06       -7.63     13.49 o
  -7  13   9        4.94        7.60      6.55 o
  -6  13   9       18.30       23.97      6.52 o
  -5  13   9        5.09        5.90      6.46 o
  -4  13   9        1.21        3.08      5.82 o
  -3  13   9        4.67        4.29      4.89 o
  -2  13   9        0.15        1.89      4.49 o
  -1  13   9       21.76       26.17      4.92 o
   0  13   9       16.75       12.77      4.10 o
   1  13   9        2.61        9.82      7.81 o
   2  13   9       24.79       13.29      6.65 o
   3  13   9        6.42        9.00     13.44 o
   4  13   9        1.53       12.62     14.83 o
  -6  14   9       13.99       19.31      6.70 o
  -5  14   9        1.07        1.09      8.10 o
  -4  14   9        3.16        5.30      7.18 o
  -3  14   9       15.54       -1.38      5.03 o
  -2  14   9        2.49        1.04      4.71 o
  -1  14   9       14.94       16.50      4.87 o
   0  14   9        5.80       10.52      4.48 o
   1  14   9        0.23        2.24      6.51 o
   2  14   9        1.01       -1.91      5.86 o
   3  14   9        2.71      -11.41     13.03 o
  -5  15   9        2.70        2.84     11.02 o
  -4  15   9        3.52        1.97      6.63 o
  -3  15   9        1.00        3.31      5.59 o
  -2  15   9        5.01        2.41      5.96 o
  -1  15   9        0.78        0.12      4.84 o
   0  15   9        0.44        0.81      4.40 o
   1  15   9        1.37       -2.29      6.22 o
   2  15   9        2.13        6.74      6.59 o
  -4  16   9       16.74       31.10      7.68 o
  -3  16   9        3.35        2.81      6.10 o
  -2  16   9        4.05        2.76      5.21 o
  -1  16   9        2.45       -0.80      4.72 o
   0  16   9        0.59        3.79      4.30 o
   1  16   9        3.24        2.48      4.30 o
  -1  17   9        2.71        2.54      5.68 o
  -3 -16  10        4.33       18.20     12.35 o
  -2 -16  10        1.31       -4.27      8.18 o
  -1 -16  10        8.67        9.79      9.01 o
   0 -16  10        1.14      -10.50     10.50 o
  -4 -15  10        0.28        1.27     11.05 o
  -3 -15  10        5.01       -3.81      8.10 o
  -2 -15  10        2.69        6.95      8.32 o
  -1 -15  10        5.63       -5.33     11.36 o
   0 -15  10        2.55       -0.34      7.61 o
   1 -15  10        1.08       -6.60      7.30 o
  -6 -14  10        0.42       10.00     11.84 o
  -5 -14  10       10.38       11.02     11.83 o
  -4 -14  10        8.06        3.31      8.15 o
  -3 -14  10       17.90        6.89      8.00 o
  -2 -14  10        0.84        3.60      7.60 o
  -1 -14  10       10.87       -3.65      6.20 o
   0 -14  10       24.82       23.36      7.26 o
   1 -14  10        4.77        4.53      7.60 o
   2 -14  10        0.08        3.17      8.12 o
  -6 -13  10        1.44        0.63     10.51 o
  -5 -13  10       19.30       14.57      8.40 o
  -4 -13  10        0.19       -6.81      6.81 o
  -3 -13  10        9.49        0.11      7.05 o
  -2 -13  10        2.36       -6.50      6.50 o
  -1 -13  10        8.45        1.14      6.15 o
   0 -13  10        7.35        0.03      6.00 o
   1 -13  10        9.84        0.32      6.26 o
   2 -13  10        0.46        9.65      7.25 o
  -7 -12  10        6.04       14.01     12.40 o
  -6 -12  10       11.87        7.98     10.72 o
  -5 -12  10        2.89       -5.76      7.51 o
  -4 -12  10        2.98       15.67      8.54 o
  -3 -12  10       10.75       -0.64      6.76 o
  -2 -12  10       14.85        7.23      5.94 o
  -1 -12  10        4.08       -1.50      5.58 o
   0 -12  10        2.90       -4.55      5.44 o
   1 -12  10        1.90       -5.97      5.97 o
   2 -12  10       31.53       27.18      6.85 o
  -7 -11  10        3.05       -1.69     11.02 o
  -6 -11  10       12.78        6.70      8.19 o
  -5 -11  10        3.09       -6.15      6.65 o
  -4 -11  10        4.42        3.25     11.58 o
  -3 -11  10        1.80        7.12      6.58 o
  -2 -11  10       57.52       42.59     13.67 o
  -1 -11  10        5.60       -0.64      6.48 o
   0 -11  10        4.84        3.99      5.56 o
   1 -11  10       37.05       28.12      7.97 o
   2 -11  10        5.24        7.59      5.84 o
  -8 -10  10        2.91       -5.27     11.06 o
  -7 -10  10       37.19       17.46     11.92 o
  -6 -10  10        7.77        9.49      7.80 o
  -5 -10  10        2.71       -0.65      6.64 o
  -4 -10  10        3.75       -5.76      5.76 o
  -3 -10  10       29.96       21.15      7.16 o
  -2 -10  10       65.30       59.70      8.52 o
  -1 -10  10       15.20       16.24      5.60 o
   0 -10  10      111.53      112.85      9.01 o
   1 -10  10       17.66       11.80      7.49 o
   2 -10  10       55.14       43.98      6.73 o
   3 -10  10       51.73       50.19     11.86 o
  -8  -9  10        0.99        5.21     11.33 o
  -7  -9  10       95.10       93.32     11.43 o
  -6  -9  10       73.20       69.32      9.86 o
  -5  -9  10        9.03       12.04      6.98 o
  -4  -9  10       78.72       58.89      9.48 o
  -3  -9  10       22.30       17.62      6.90 o
  -2  -9  10       33.59       32.14     12.43 o
  -1  -9  10       20.06       16.73      6.37 o
   0  -9  10       33.27       27.12      6.50 o
   1  -9  10        2.45       -2.21      6.67 o
   2  -9  10        8.96       -1.51      5.23 o
   3  -9  10       18.89       11.53     11.05 o
  -9  -8  10        0.63       -1.61     11.52 o
  -8  -8  10        2.63       -4.57     10.81 o
  -7  -8  10       33.79       19.60      8.39 o
  -6  -8  10       13.92        8.64      7.35 o
  -5  -8  10       12.14        9.60      8.07 o
  -4  -8  10       22.39       22.51      6.77 o
  -3  -8  10       15.64        5.66      5.71 o
  -2  -8  10       10.52       10.11      5.79 o
  -1  -8  10       24.92       29.09      6.81 o
   0  -8  10       23.06       14.52      6.18 o
   1  -8  10      133.22      133.89     10.61 o
   2  -8  10       49.33       59.49      7.48 o
   3  -8  10       13.65        8.11      7.51 o
  -9  -7  10        0.51       -7.51     11.97 o
  -8  -7  10        9.36        5.11     11.72 o
  -7  -7  10       27.58       40.34      8.92 o
  -6  -7  10       10.64       18.54      7.38 o
  -5  -7  10       11.40        8.45      6.32 o
  -4  -7  10        3.59        5.24      5.58 o
  -3  -7  10      105.19       94.39     17.53 o
  -2  -7  10       42.89       26.98      6.49 o
  -1  -7  10        4.25        6.89      5.27 o
   0  -7  10       75.42       71.80      7.05 o
   1  -7  10       88.97      114.66      7.85 o
   2  -7  10       69.57       78.74     11.57 o
   3  -7  10       12.78        7.67      6.21 o
   4  -7  10        8.42        6.83      9.49 o
   5  -7  10        5.15       16.90     12.20 o
  -9  -6  10        2.36       17.12     12.55 o
  -8  -6  10       27.53       17.36     11.60 o
  -7  -6  10       75.37       60.23      9.38 o
  -6  -6  10       88.76       89.12     16.96 o
  -5  -6  10       16.69       14.15      6.39 o
  -4  -6  10      187.93      196.19     11.75 o
  -3  -6  10       98.40       81.72      8.79 o
  -2  -6  10       87.25       76.23      6.66 o
  -1  -6  10       42.48       44.14      5.72 o
   0  -6  10      337.93      350.25     11.57 o
   1  -6  10       19.41       23.02      5.96 o
   2  -6  10      212.97      225.01     11.89 o
   3  -6  10        6.66        2.70      5.84 o
   4  -6  10       11.05       24.36     10.68 o
   5  -6  10       15.07       25.05     10.96 o
   6  -6  10       13.48        0.74     11.02 o
  -9  -5  10        8.24      -10.02     11.03 o
  -8  -5  10       37.39       47.20     13.57 o
  -7  -5  10       55.36       47.50     12.70 o
  -6  -5  10      168.54      173.58     20.48 o
  -5  -5  10        0.44        3.07      5.76 o
  -4  -5  10      263.18      263.75     12.88 o
  -3  -5  10       53.93       51.78      5.83 o
  -2  -5  10      103.86       98.56      7.22 o
  -1  -5  10      103.37      109.45      7.50 o
   0  -5  10     1038.61     1015.91     22.04 o
   1  -5  10       18.12       15.34      4.56 o
   2  -5  10       17.68       20.04      7.33 o
   3  -5  10       11.38       10.66      7.00 o
   4  -5  10       17.17       11.87      6.21 o
   5  -5  10       11.70       13.30      9.98 o
   6  -5  10        2.63        0.35     10.38 o
  -9  -4  10       14.43        3.74     11.98 o
  -8  -4  10       47.28       35.80     13.13 o
  -7  -4  10       16.91        6.55     10.72 o
  -6  -4  10       42.95       43.97      7.91 o
  -5  -4  10      232.64      230.68     14.17 o
  -4  -4  10      176.00      159.80     11.00 o
  -3  -4  10        7.91        9.25      4.55 o
  -2  -4  10      121.72      127.58      7.78 o
  -1  -4  10       40.34       41.93      7.29 o
   0  -4  10      110.48      110.45      7.27 o
   1  -4  10      419.13      432.89     12.39 o
   2  -4  10       10.00       16.28      5.63 o
   3  -4  10        4.29        6.78      5.56 o
   4  -4  10       23.37       24.71      8.94 o
   5  -4  10       24.75       22.59     10.62 o
   6  -4  10        0.57        6.96     10.32 o
  -9  -3  10       24.24        6.07     12.00 o
  -8  -3  10       15.80        8.38     11.33 o
  -7  -3  10       18.11       15.93     11.07 o
  -6  -3  10      103.11       89.61     16.81 o
  -5  -3  10        1.33        4.02      5.88 o
  -4  -3  10      229.60      242.76     20.64 o
  -3  -3  10       61.64       69.55      6.19 o
  -2  -3  10       62.75       73.95      6.26 o
  -1  -3  10      124.32      115.59      8.82 o
   0  -3  10      113.61      123.37      7.55 o
   1  -3  10       17.77       12.67      4.52 o
   2  -3  10      147.72      158.38     10.25 o
   3  -3  10       67.08       64.02      7.72 o
   4  -3  10       48.94       53.76     10.89 o
   5  -3  10        3.66       -1.53      8.45 o
   6  -3  10        1.47       -8.54      9.33 o
  -9  -2  10        7.70       15.14     12.61 o
  -8  -2  10        3.19       -9.73      9.73 o
  -7  -2  10       55.14       66.16     13.54 o
  -6  -2  10       80.45       85.94      8.98 o
  -5  -2  10     1045.90     1089.79     30.46 o
  -4  -2  10      141.71      134.51      8.07 o
  -3  -2  10      132.99      132.46      7.61 o
  -2  -2  10       29.30       40.64      6.79 o
  -1  -2  10       61.23       71.23      7.30 o
   0  -2  10      466.78      478.07     13.76 o
   1  -2  10       47.91       40.54      5.29 o
   2  -2  10       18.01       16.42      9.13 o
   3  -2  10       67.76       64.67      7.64 o
   4  -2  10       42.12       46.88      7.23 o
   5  -2  10       20.30       15.20      9.20 o
   6  -2  10       15.03       14.51     11.03 o
   7  -2  10        5.31        4.46     11.35 o
  -9  -1  10       18.52        9.32     12.34 o
  -8  -1  10       11.38       14.76     12.05 o
  -7  -1  10       18.36       14.93     11.39 o
  -6  -1  10       11.78       12.06      6.09 o
  -5  -1  10        2.19        0.63      6.22 o
  -4  -1  10       49.09       51.85      7.53 o
  -3  -1  10      190.92      187.31      8.44 o
  -2  -1  10        9.55        5.85      3.88 o
  -1  -1  10       76.41       82.25      7.59 o
   0  -1  10     1991.20     1934.52     35.47 o
   1  -1  10       29.51       38.65      5.05 o
   2  -1  10       25.58       24.23      7.03 o
   3  -1  10      103.81       80.04      8.05 o
   4  -1  10       21.23       20.28      6.10 o
   5  -1  10        7.69        0.54      7.92 o
   6  -1  10        0.31       -7.66      8.76 o
   7  -1  10        0.19        3.85     10.49 o
  -9   0  10       54.55       36.93     14.37 o
  -8   0  10       10.65       15.76     12.12 o
  -7   0  10        0.25      -10.06     10.06 o
  -6   0  10      171.73      172.04     18.44 o
  -5   0  10        0.37       -3.66      4.52 o
  -4   0  10      866.66      842.38     19.18 o
  -3   0  10       62.56       60.07      5.86 o
  -2   0  10       16.99       22.03      5.95 o
  -1   0  10      271.25      273.23      9.42 o
   0   0  10      192.43      179.22      8.35 o
   1   0  10      423.07      453.35     12.25 o
   2   0  10        6.59        7.68      5.14 o
   3   0  10       73.89       63.85      7.39 o
   4   0  10        2.90        2.88      7.97 o
   5   0  10        4.73       -5.70      7.76 o
   6   0  10       15.58       43.36     11.17 o
   7   0  10        0.03       -9.25      9.25 o
 -10   1  10        1.55        1.96     13.57 o
  -9   1  10       18.47        1.30     12.72 o
  -8   1  10       10.99      -10.66     10.66 o
  -7   1  10       20.34       14.91     11.79 o
  -6   1  10       12.45       43.30     12.73 o
  -5   1  10        2.05        5.13      5.66 o
  -4   1  10       49.26       60.85      6.18 o
  -3   1  10      189.95      202.60      8.45 o
  -2   1  10       10.36       19.14      4.37 o
  -1   1  10       76.07       80.13      7.15 o
   0   1  10     1992.48     1927.39     35.21 o
   1   1  10       29.35       32.45     10.70 o
   2   1  10       25.79       15.80     11.75 o
   3   1  10      107.12       94.40      8.83 o
   4   1  10       20.52       24.88      6.18 o
   5   1  10        7.81        5.61      6.04 o
   6   1  10        0.28        1.58      8.66 o
   7   1  10        0.18       -9.34      9.34 o
 -10   2  10        2.24      -13.22     13.22 o
  -9   2  10        7.64      -11.89     11.89 o
  -8   2  10        3.62       -7.05     11.31 o
  -7   2  10       53.58       33.99     13.18 o
  -6   2  10       79.81       77.07     15.05 o
  -5   2  10     1045.74     1087.10     23.46 o
  -4   2  10      141.57      136.91      9.01 o
  -3   2  10      134.03      133.42      7.49 o
  -2   2  10       29.38       31.69      5.03 o
  -1   2  10       61.23       62.61      6.98 o
   0   2  10      464.40      491.12     17.90 o
   1   2  10       47.98       47.81      5.24 o
   2   2  10       19.46       20.04      5.50 o
   3   2  10       64.53       56.68      6.68 o
   4   2  10       42.50       44.26      6.85 o
   5   2  10       20.31       26.14     10.23 o
   6   2  10       15.14       28.26      9.70 o
   7   2  10        5.23        3.72     10.26 o
 -10   3  10        7.74      -13.53     13.65 o
  -9   3  10       24.73       24.67     14.67 o
  -8   3  10       15.72       18.44     12.84 o
  -7   3  10       18.79       34.84     14.03 o
  -6   3  10      102.64      104.61     23.36 o
  -5   3  10        1.42       -1.14      4.64 o
  -4   3  10      228.26      241.03      9.59 o
  -3   3  10       61.74       56.56      5.81 o
  -2   3  10       60.87       61.54      5.95 o
  -1   3  10      125.91      114.83      7.15 o
   0   3  10      116.29      127.74      8.06 o
   1   3  10       18.09       14.22      4.37 o
   2   3  10      144.79      152.90     10.92 o
   3   3  10       68.38       68.13      7.18 o
   4   3  10       49.22       60.57      7.30 o
   5   3  10        3.40        6.50      5.96 o
   6   3  10        1.40        5.94      8.30 o
  -9   4  10       13.91        7.04     13.36 o
  -8   4  10       47.02       72.38     16.60 o
  -7   4  10       16.45        6.04     12.99 o
  -6   4  10       43.80       42.05      9.47 o
  -5   4  10      232.85      223.91      9.52 o
  -4   4  10      176.83      176.55      9.60 o
  -3   4  10        8.01        6.68      4.50 o
  -2   4  10      124.23      131.88      7.72 o
  -1   4  10       39.81       41.95      5.45 o
   0   4  10      108.70       93.32     13.35 o
   1   4  10      419.93      425.27     14.27 o
   2   4  10       11.89       12.21      7.39 o
   3   4  10        4.34       10.43      4.88 o
   4   4  10       22.73       26.09      6.09 o
   5   4  10       25.38       22.54      6.54 o
   6   4  10        0.57        5.09      7.95 o
  -9   5  10        8.51       -2.98     13.65 o
  -8   5  10       37.76       24.14     14.83 o
  -7   5  10       56.80       74.42     16.38 o
  -6   5  10      167.69      179.86     13.58 o
  -5   5  10        0.34       -4.40      4.40 o
  -4   5  10      263.11      265.62     10.26 o
  -3   5  10       52.33       54.78      8.64 o
  -2   5  10      102.26       97.76      6.90 o
  -1   5  10      102.31      107.91      7.03 o
   0   5  10     1039.74     1035.13     21.13 o
   1   5  10       19.08       16.22      5.02 o
   2   5  10       16.59       21.27      5.01 o
   3   5  10       11.86        7.88      5.93 o
   4   5  10       17.65        5.61      5.10 o
   5   5  10       11.39        5.82      5.85 o
   6   5  10        2.60       -5.40      7.03 o
  -9   6  10        2.37      -12.84     12.84 o
  -8   6  10       27.21       13.90     14.30 o
  -7   6  10       73.22       89.56     17.58 o
  -6   6  10       88.58       95.78      8.34 o
  -5   6  10       16.98       13.83      5.34 o
  -4   6  10      187.46      188.48      9.34 o
  -3   6  10      101.14       97.51      7.35 o
  -2   6  10       88.05       79.94      6.48 o
  -1   6  10       43.30       48.73      6.56 o
   0   6  10      335.64      335.50     10.56 o
   1   6  10       19.22       18.03      4.85 o
   2   6  10      213.29      198.36     11.57 o
   3   6  10        5.67       -2.02      4.48 o
   4   6  10       10.79       10.27      5.10 o
   5   6  10       15.01       12.80      5.78 o
   6   6  10       13.58        2.34      7.60 o
  -9   7  10        0.46      -11.88     13.13 o
  -8   7  10        9.60       -1.85     14.40 o
  -7   7  10       28.90       26.92      6.66 o
  -6   7  10       10.36        5.78      8.58 o
  -5   7  10       11.33        5.93      5.30 o
  -4   7  10        3.16       -0.39      4.20 o
  -3   7  10      104.33      127.92      8.83 o
  -2   7  10       42.80       39.36      5.56 o
  -1   7  10        4.32       -0.09      4.28 o
   0   7  10       78.39       98.42      6.46 o
   1   7  10       88.59       88.15      6.83 o
   2   7  10       68.75       55.97      5.93 o
   3   7  10       13.81        4.89      6.09 o
   4   7  10        8.62        2.17      4.96 o
   5   7  10        5.43        2.11      5.45 o
   6   7  10        1.11        2.34      7.21 o
  -9   8  10        0.57      -12.46     14.05 o
  -8   8  10        2.52        2.72     13.95 o
  -7   8  10       34.37       41.17      7.69 o
  -6   8  10       15.21       18.92      6.45 o
  -5   8  10       12.17        7.54      5.52 o
  -4   8  10       23.65       28.83     10.26 o
  -3   8  10       14.67        7.73      6.18 o
  -2   8  10       10.74        9.60      4.62 o
  -1   8  10       24.57       20.34      4.77 o
   0   8  10       22.15       25.99      5.75 o
   1   8  10      133.42      140.67     17.02 o
   2   8  10       49.89       39.55     12.17 o
   3   8  10       13.08       -9.09      9.09 o
   4   8  10       11.55       11.62     11.14 o
   5   8  10        1.97       -3.48      5.08 o
   6   8  10       12.67        8.02      6.57 o
  -8   9  10        1.07       12.94     15.56 o
  -7   9  10       93.86      108.73      9.85 o
  -6   9  10       72.07       67.86      8.01 o
  -5   9  10        9.04        7.02      5.63 o
  -4   9  10       77.86       80.04      6.48 o
  -3   9  10       23.96       18.53      4.64 o
  -2   9  10       33.07       35.33      5.49 o
  -1   9  10       20.21       16.94      5.06 o
   0   9  10       33.37       25.76      4.80 o
   1   9  10        2.80       -5.27      9.14 o
   2   9  10        9.17       -9.07      9.07 o
   3   9  10       18.92       14.12     11.74 o
   4   9  10       14.03       12.64     12.64 o
   5   9  10        2.18       -4.16     12.04 o
  -8  10  10        2.75        8.90     15.24 o
  -7  10  10       37.52       44.27      8.15 o
  -6  10  10        8.46        3.95      7.28 o
  -5  10  10        2.60       10.78      5.90 o
  -4  10  10        4.09        5.92      4.84 o
  -3  10  10       29.15       24.93      5.11 o
  -2  10  10       65.70       66.34      6.90 o
  -1  10  10       15.45       15.49      4.50 o
   0  10  10      112.38      112.85      6.37 o
   1  10  10       17.82       16.76     11.97 o
   2  10  10       54.83       53.64     14.22 o
   3  10  10       51.44       63.93      9.77 o
   4  10  10       15.44       -1.47     11.78 o
   5  10  10        4.74      -11.01     12.08 o
  -7  11  10        3.02        0.75     11.72 o
  -6  11  10       13.02        9.48      6.79 o
  -5  11  10        3.07        0.72      5.81 o
  -4  11  10        4.54        0.15      4.77 o
  -3  11  10        2.02       -1.39      4.46 o
  -2  11  10       58.03       45.69      6.32 o
  -1  11  10        5.11        7.33      4.31 o
   0  11  10        4.59        1.43      3.93 o
   1  11  10       36.85       42.43      9.01 o
   2  11  10        5.02        4.70     16.15 o
   3  11  10       11.19       -1.70     12.22 o
   4  11  10       15.62       12.76     13.90 o
  -7  12  10        6.20       11.41      7.82 o
  -6  12  10       11.66       19.65      7.35 o
  -5  12  10        3.05       -5.41      7.49 o
  -4  12  10        3.08       -1.98      8.36 o
  -3  12  10       10.67        1.89      6.56 o
  -2  12  10       14.21       15.19      5.04 o
  -1  12  10        4.40        1.65      4.36 o
   0  12  10        3.00        4.10      3.98 o
   1  12  10        1.84        0.39      7.38 o
   2  12  10       31.75       29.89      9.23 o
   3  12  10        1.51       -1.35     12.88 o
   4  12  10        6.07       -1.91     13.63 o
  -6  13  10        1.54       -4.20      7.02 o
  -5  13  10       19.20       19.87      7.18 o
  -4  13  10        0.17       11.22      6.13 o
  -3  13  10        9.71        7.90      5.03 o
  -2  13  10        2.64       -0.62      4.61 o
  -1  13  10        8.33        5.14      4.56 o
   0  13  10        7.20        8.68      4.36 o
   1  13  10        9.69       11.00      8.45 o
   2  13  10        0.47        2.97      6.03 o
   3  13  10        3.56      -10.06     12.72 o
  -6  14  10        0.46       -5.40     10.50 o
  -5  14  10       10.43        9.28      7.20 o
  -4  14  10        8.07        7.99      6.75 o
  -3  14  10       17.61        5.73      5.34 o
  -2  14  10        0.82       -0.82      4.83 o
  -1  14  10       11.06       11.33      4.99 o
   0  14  10       25.03       26.42      5.12 o
   1  14  10        4.78       10.80     15.46 o
   2  14  10        0.07       -6.15      6.15 o
  -5  15  10        3.27       -2.88      9.53 o
  -4  15  10        0.23       -0.33      6.59 o
  -3  15  10        5.19        2.06      5.43 o
  -2  15  10        2.70        3.59      5.23 o
  -1  15  10        5.66        2.75      5.45 o
   0  15  10        2.40        0.50      4.68 o
   1  15  10        1.07        0.28      6.38 o
  -3  16  10        4.33        3.12      6.47 o
  -2  16  10        1.28        3.08      5.33 o
  -1  16  10        8.54        9.80      5.38 o
   0  16  10        1.14        3.99      6.27 o
  -3 -15  11        7.42        4.88      8.61 o
  -2 -15  11        5.43        5.31     11.08 o
  -1 -15  11        2.49        3.31      8.27 o
   0 -15  11       12.15       13.76      8.52 o
  -5 -14  11        6.21       -2.59     13.64 o
  -4 -14  11        5.94       -3.02      7.87 o
  -3 -14  11        7.43        2.99      7.97 o
  -2 -14  11        7.71       13.78      8.14 o
  -1 -14  11        1.63       -7.28      7.28 o
   0 -14  11       10.61       13.47      8.29 o
   1 -14  11       14.18       12.95      8.21 o
  -6 -13  11        0.20       -9.18     10.56 o
  -5 -13  11        5.12        1.73     10.20 o
  -4 -13  11       32.61       15.49     12.64 o
  -3 -13  11        3.14       -2.09      6.88 o
  -2 -13  11        7.27       10.53      9.62 o
  -1 -13  11       14.83       11.15      7.99 o
   0 -13  11       14.66        2.91      7.45 o
   1 -13  11        4.64       -1.81      7.06 o
   2 -13  11       11.32       -1.77     10.51 o
  -6 -12  11        2.60       -4.83     15.28 o
  -5 -12  11        7.04        2.99      8.14 o
  -4 -12  11        7.39        7.37     19.15 o
  -3 -12  11       12.12        3.83      7.04 o
  -2 -12  11       10.35        7.75     10.71 o
  -1 -12  11       29.81       23.83     14.31 o
   0 -12  11        5.36        0.62      6.84 o
   1 -12  11        6.76       -2.19      6.53 o
   2 -12  11       26.90       33.53     12.07 o
  -7 -11  11       15.17       36.45     14.12 o
  -6 -11  11       52.43       50.53     10.29 o
  -5 -11  11        1.72       -0.21      7.26 o
  -4 -11  11        5.18        0.56      6.80 o
  -3 -11  11        5.21       -1.77      6.48 o
  -2 -11  11       14.77       10.76      6.86 o
  -1 -11  11       46.19       43.93      8.55 o
   0 -11  11        5.99        2.70      6.49 o
   1 -11  11        5.71        1.30      6.40 o
   2 -11  11       31.54       34.19     11.99 o
  -8 -10  11        1.53       -7.92     11.71 o
  -7 -10  11       15.91        2.51      8.60 o
  -6 -10  11       11.29       10.90      8.89 o
  -5 -10  11       40.66       28.39     14.33 o
  -4 -10  11        5.65        6.99      6.83 o
  -3 -10  11        4.76        2.05      6.43 o
  -2 -10  11       11.19        5.88      6.92 o
  -1 -10  11        0.79        4.72      6.69 o
   0 -10  11        0.82        2.44      6.32 o
   1 -10  11       57.68       52.22      8.47 o
   2 -10  11       12.16        1.75      9.13 o
   3 -10  11       10.34       15.63     10.33 o
  -8  -9  11        2.41        8.14     11.81 o
  -7  -9  11        5.36        1.46      8.89 o
  -6  -9  11        1.38        2.14      7.30 o
  -5  -9  11       12.57       11.56      7.21 o
  -4  -9  11        5.43        4.04      6.31 o
  -3  -9  11       22.87       16.01      7.11 o
  -2  -9  11        5.39        8.12      6.31 o
  -1  -9  11        3.66        2.30      6.11 o
   0  -9  11        1.11        1.15      5.79 o
   1  -9  11        3.14        6.58      6.26 o
   2  -9  11       81.79       60.71     12.60 o
   3  -9  11       10.41        6.94      9.66 o
  -8  -8  11        4.66       -2.48     11.95 o
  -7  -8  11       25.60       24.54      9.06 o
  -6  -8  11       74.26       77.02     10.19 o
  -5  -8  11        6.58       15.00      6.99 o
  -4  -8  11        1.48       -3.03      5.55 o
  -3  -8  11       55.23       46.43     15.77 o
  -2  -8  11        2.56       -5.10      5.10 o
  -1  -8  11        9.11        5.06      7.52 o
   0  -8  11        6.28        2.49      5.67 o
   1  -8  11        6.65        1.94      5.67 o
   2  -8  11       14.11        8.97      9.25 o
   3  -8  11       22.71       24.71     10.10 o
  -9  -7  11        7.68        0.18     12.19 o
  -8  -7  11        7.31        6.29     12.56 o
  -7  -7  11       49.28       65.15     10.89 o
  -6  -7  11       76.44       55.04     12.83 o
  -5  -7  11       36.86       29.90     12.07 o
  -4  -7  11        0.67        1.19      5.71 o
  -3  -7  11       44.63       38.48      7.46 o
  -2  -7  11       27.38       22.24      6.59 o
  -1  -7  11        1.32       -0.67      5.43 o
   0  -7  11      219.59      232.70     10.10 o
   1  -7  11        4.36        5.28      4.82 o
   2  -7  11       38.72       43.50      7.85 o
   3  -7  11       26.37       31.53      7.70 o
   4  -7  11       11.00       13.93     11.47 o
  -9  -6  11        3.32        4.77     12.92 o
  -8  -6  11        7.59       17.21     12.16 o
  -7  -6  11       30.59       35.78      8.71 o
  -6  -6  11       93.16      103.81     16.20 o
  -5  -6  11        7.57       12.28     10.66 o
  -4  -6  11        0.49       -4.01      5.32 o
  -3  -6  11       23.01       16.54     11.17 o
  -2  -6  11       25.36       23.82      6.55 o
  -1  -6  11       26.04       25.33      7.64 o
   0  -6  11        3.90        3.59      4.70 o
   1  -6  11        5.84        5.00      4.58 o
   2  -6  11       32.10       29.86      7.08 o
   3  -6  11       44.46       50.00      9.97 o
   4  -6  11       32.53       36.13     11.49 o
   5  -6  11        2.53        4.31     10.85 o
  -9  -5  11        0.33        6.79     12.54 o
  -8  -5  11        1.86       -5.11     11.33 o
  -7  -5  11       60.18       47.72     13.89 o
  -6  -5  11       22.89       21.39      7.21 o
  -5  -5  11      159.70      137.79     17.13 o
  -4  -5  11       15.72       14.90      6.03 o
  -3  -5  11        4.24        6.77      5.76 o
  -2  -5  11       51.73       60.75      6.52 o
  -1  -5  11        9.31        6.94      4.63 o
   0  -5  11       18.83       20.76      5.21 o
   1  -5  11      163.76      148.36      8.69 o
   2  -5  11      109.81      102.98     12.62 o
   3  -5  11       44.82       37.49      7.62 o
   4  -5  11       10.28       14.20      7.03 o
   5  -5  11       18.42       16.47     11.11 o
   6  -5  11        0.48        8.59     11.60 o
  -9  -4  11        0.68      -10.85     11.83 o
  -8  -4  11       13.56        2.52     11.95 o
  -7  -4  11        7.94       13.20     11.44 o
  -6  -4  11       25.04       14.51      7.00 o
  -5  -4  11       55.96       78.72      8.91 o
  -4  -4  11       21.32       21.50     11.14 o
  -3  -4  11        1.37        1.17      4.90 o
  -2  -4  11       32.10       30.20      5.34 o
  -1  -4  11       14.11       14.36      5.77 o
   0  -4  11       38.08       37.54      6.01 o
   1  -4  11        9.02        9.59      7.97 o
   2  -4  11       25.71       20.87      9.40 o
   3  -4  11       46.94       46.32      7.63 o
   4  -4  11        1.14       10.40      6.47 o
   5  -4  11       18.27       12.03     10.72 o
   6  -4  11        5.63       -9.73      9.73 o
  -9  -3  11        3.81      -11.85     11.85 o
  -8  -3  11       39.72       32.83     13.54 o
  -7  -3  11       15.20        2.01     10.39 o
  -6  -3  11       99.48       81.30      9.31 o
  -5  -3  11       23.73       13.60      8.39 o
  -4  -3  11      227.10      232.32     15.69 o
  -3  -3  11       21.51       10.96      7.43 o
  -2  -3  11       57.31       61.07      6.36 o
  -1  -3  11      655.21      647.17     16.40 o
   0  -3  11      740.40      750.37     17.86 o
   1  -3  11      183.05      189.44      8.97 o
   2  -3  11       26.46       28.50      6.50 o
   3  -3  11       41.04       35.13     12.14 o
   4  -3  11        8.40       -1.29      8.90 o
   5  -3  11        6.33       -3.23      9.60 o
   6  -3  11        7.30       -2.28     10.23 o
  -9  -2  11        6.71       -6.56     11.81 o
  -8  -2  11       26.91       21.18     12.77 o
  -7  -2  11      155.32      116.48     16.81 o
  -6  -2  11       93.02       87.52      9.50 o
  -5  -2  11      104.97      126.08     20.42 o
  -4  -2  11       39.86       41.16      5.82 o
  -3  -2  11       40.60       47.92      6.72 o
  -2  -2  11      133.52      139.90      8.31 o
  -1  -2  11      235.13      224.63      9.58 o
   0  -2  11      395.31      375.08     11.66 o
   1  -2  11       63.23       79.13      7.87 o
   2  -2  11       71.91       74.92      8.34 o
   3  -2  11       29.41       27.51      6.70 o
   4  -2  11       34.87       41.57      9.81 o
   5  -2  11       30.43       30.88     11.24 o
   6  -2  11        5.57       15.91     10.84 o
  -9  -1  11        5.39      -11.18     11.18 o
  -8  -1  11       10.22        3.30     11.77 o
  -7  -1  11       70.24       51.94     14.37 o
  -6  -1  11        6.39       -1.68      6.04 o
  -5  -1  11      588.61      593.40     16.01 o
  -4  -1  11      103.26      103.50      7.53 o
  -3  -1  11       49.23       50.28      5.87 o
  -2  -1  11      183.73      177.52      8.84 o
  -1  -1  11      658.86      644.21     16.03 o
   0  -1  11      269.99      253.19     10.98 o
   1  -1  11      432.80      412.05     26.04 o
   2  -1  11       16.55       14.88      5.81 o
   3  -1  11       12.16        6.86     10.76 o
   4  -1  11       29.35       27.98      6.95 o
   5  -1  11       41.49       50.91     11.43 o
   6  -1  11       18.47       25.82     11.20 o
  -9   0  11       13.04        5.16     13.18 o
  -8   0  11        0.07      -10.94     10.94 o
  -7   0  11       20.47       13.26     12.29 o
  -6   0  11       11.59       15.73      6.82 o
  -5   0  11        6.03        5.16      5.63 o
  -4   0  11       15.43       14.21      5.08 o
  -3   0  11       29.83       31.89      5.52 o
  -2   0  11       91.92       90.86      7.10 o
  -1   0  11        0.29       -4.50      4.50 o
   0   0  11       14.14        8.09      6.45 o
   1   0  11      180.52      168.80     21.31 o
   2   0  11        0.07        9.12      5.29 o
   3   0  11       11.42       23.66      6.27 o
   4   0  11       63.99       59.18     18.60 o
   5   0  11        1.81        2.40      8.56 o
   6   0  11        2.91       -9.23      9.23 o
  -9   1  11        5.40      -12.30     12.30 o
  -8   1  11        9.85        6.67     12.75 o
  -7   1  11       69.80       43.19     13.89 o
  -6   1  11        6.60      -10.03     10.03 o
  -5   1  11      588.99      582.49     26.74 o
  -4   1  11      102.39      110.82      7.72 o
  -3   1  11       50.57       56.51      7.47 o
  -2   1  11      184.90      180.98     16.13 o
  -1   1  11      658.29      636.60     16.03 o
   0   1  11      268.65      274.74      9.79 o
   1   1  11      435.70      427.11     23.90 o
   2   1  11       15.42       18.91      5.68 o
   3   1  11       12.31        0.55      5.14 o
   4   1  11       29.78       29.35      6.83 o
   5   1  11       41.59       33.40      9.07 o
   6   1  11       18.54       16.66     10.35 o
  -9   2  11        6.68        9.63     13.97 o
  -8   2  11       26.90       19.61     13.61 o
  -7   2  11      155.00      172.52     20.20 o
  -6   2  11       92.32      105.23     10.36 o
  -5   2  11      105.11      125.02     10.07 o
  -4   2  11       40.62       51.14      6.48 o
  -3   2  11       40.13       51.20     13.77 o
  -2   2  11      132.17      136.07      8.15 o
  -1   2  11      235.36      242.75     11.76 o
   0   2  11      395.77      367.13     11.36 o
   1   2  11       61.12       79.23     14.37 o
   2   2  11       73.78       66.38      7.35 o
   3   2  11       28.86       22.53      6.17 o
   4   2  11       34.43       26.28      6.40 o
   5   2  11       30.40       39.26      7.75 o
   6   2  11        5.59       10.24      9.50 o
  -9   3  11        3.84      -12.21     12.21 o
  -8   3  11       40.38       39.11     14.92 o
  -7   3  11       15.42       -3.45     12.52 o
  -6   3  11       99.56       96.70     13.01 o
  -5   3  11       23.42       14.52      5.48 o
  -4   3  11      227.32      251.58     13.01 o
  -3   3  11       21.09       22.40      5.23 o
  -2   3  11       58.37       67.83      6.53 o
  -1   3  11      655.25      654.75     16.15 o
   0   3  11      740.75      737.97     17.09 o
   1   3  11      183.87      194.71     11.74 o
   2   3  11       25.14       22.20      6.55 o
   3   3  11       41.70       43.33      6.96 o
   4   3  11        8.70        5.45      5.57 o
   5   3  11        6.60        5.94      6.22 o
   6   3  11        7.37        1.83      8.82 o
  -9   4  11        0.68       -0.11     14.41 o
  -8   4  11       13.19        0.54     13.82 o
  -7   4  11        8.94        4.79     13.12 o
  -6   4  11       25.14       13.57      7.41 o
  -5   4  11       56.15       72.40      7.12 o
  -4   4  11       20.36       18.50      5.43 o
  -3   4  11        1.65       -4.38      4.38 o
  -2   4  11       31.26       37.35      5.62 o
  -1   4  11       14.18       10.85      5.01 o
   0   4  11       36.71       35.22      5.50 o
   1   4  11        8.95        1.01      5.06 o
   2   4  11       24.96       21.20     10.49 o
   3   4  11       46.22       19.54      6.06 o
   4   4  11        1.15       -2.78      5.58 o
   5   4  11       18.08       18.27      6.97 o
   6   4  11        5.62       -3.97      8.34 o
  -9   5  11        0.31      -12.32     14.07 o
  -8   5  11        1.79       -5.19     13.31 o
  -7   5  11       58.67       56.40     15.16 o
  -6   5  11       22.78       15.85      6.01 o
  -5   5  11      159.17      149.97      9.13 o
  -4   5  11       16.97       10.60      6.69 o
  -3   5  11        4.58       12.75      5.45 o
  -2   5  11       52.86       46.57      6.66 o
  -1   5  11        9.11        7.89      6.54 o
   0   5  11       18.81       11.87      4.76 o
   1   5  11      164.91      149.79      9.20 o
   2   5  11      112.15      110.86     13.12 o
   3   5  11       45.13       34.63      6.31 o
   4   5  11       10.36        3.88      5.77 o
   5   5  11       18.72       16.85     12.35 o
   6   5  11        0.54       -3.91      8.34 o
  -9   6  11        3.30       -3.19     14.97 o
  -8   6  11        7.93       22.27     15.19 o
  -7   6  11       31.87       43.18      9.38 o
  -6   6  11       92.33       99.85      8.71 o
  -5   6  11        7.56       11.49      5.63 o
  -4   6  11        0.46       -3.17      8.13 o
  -3   6  11       23.14       19.66      5.57 o
  -2   6  11       24.29       14.95      4.96 o
  -1   6  11       26.76        8.55      4.80 o
   0   6  11        4.48        8.46      4.63 o
   1   6  11        5.44       -0.07      4.75 o
   2   6  11       30.51       33.65      8.69 o
   3   6  11       44.49       48.76      6.51 o
   4   6  11       32.44       45.29     11.16 o
   5   6  11        2.47        0.53      5.98 o
  -9   7  11        7.71      -10.32     14.28 o
  -8   7  11        7.19        6.19     14.59 o
  -7   7  11       49.26       55.47      8.28 o
  -6   7  11       77.58       77.32     11.65 o
  -5   7  11       37.10       36.10      6.46 o
  -4   7  11        0.60        5.63      5.25 o
  -3   7  11       43.59       35.06      9.17 o
  -2   7  11       28.63       32.24      5.53 o
  -1   7  11        1.46       -4.45      4.45 o
   0   7  11      219.47      222.58      9.05 o
   1   7  11        4.61        0.28      8.33 o
   2   7  11       39.24       42.98     11.96 o
   3   7  11       25.95       25.21      5.78 o
   4   7  11       11.19        8.13      5.64 o
   5   7  11        1.22       -1.52      5.87 o
  -8   8  11        4.62        3.18     15.48 o
  -7   8  11       25.26       37.33     10.32 o
  -6   8  11       73.31       90.06      8.78 o
  -5   8  11        6.52       19.45      9.43 o
  -4   8  11        1.42        0.85      4.51 o
  -3   8  11       56.63       63.10      6.98 o
  -2   8  11        2.59        3.82      4.81 o
  -1   8  11        9.18        9.33      5.59 o
   0   8  11        6.18       12.65      4.77 o
   1   8  11        6.64       11.61      5.16 o
   2   8  11       13.74        0.72      9.72 o
   3   8  11       22.81       -9.90     10.64 o
   4   8  11       13.40       17.64     12.02 o
   5   8  11        0.70       -7.40      7.40 o
  -8   9  11        2.53      -14.24     14.31 o
  -7   9  11        5.36       11.38      7.03 o
  -6   9  11        1.48        0.09      6.26 o
  -5   9  11       12.48       12.57      7.94 o
  -4   9  11        5.70        4.92      4.66 o
  -3   9  11       22.40       13.91      4.79 o
  -2   9  11        4.87        6.71      5.24 o
  -1   9  11        3.29        3.43      6.53 o
   0   9  11        1.41       -3.01      4.37 o
   1   9  11        2.89       -9.54      9.54 o
   2   9  11       82.72       56.06     14.42 o
   3   9  11       10.43        9.00     12.04 o
   4   9  11        1.14       -8.55     11.37 o
   5   9  11        1.30        3.49      5.72 o
  -8  10  11        1.39        3.17     15.34 o
  -7  10  11       16.23       17.34      9.25 o
  -6  10  11       11.51       18.97      7.04 o
  -5  10  11       40.63       53.70      7.43 o
  -4  10  11        6.00        1.74      4.91 o
  -3  10  11        4.88        4.62      4.66 o
  -2  10  11       12.01       13.42      4.62 o
  -1  10  11        0.95       -2.88      4.24 o
   0  10  11        0.88       -4.69      4.69 o
   1  10  11       57.49       56.80     13.99 o
   2  10  11       11.27        8.04     11.87 o
   3  10  11       10.42       19.19     12.90 o
   4  10  11        0.95        4.46     12.90 o
  -7  11  11       15.09       12.50      7.86 o
  -6  11  11       52.43       56.70      8.48 o
  -5  11  11        1.63        0.44      5.97 o
  -4  11  11        5.02        2.58      5.12 o
  -3  11  11        5.08        8.12      4.87 o
  -2  11  11       14.16       18.59      5.11 o
  -1  11  11       46.84       65.58      7.53 o
   0  11  11        6.03        6.52      4.30 o
   1  11  11        5.56       -6.40      6.76 o
   2  11  11       32.07       19.43      8.05 o
   3  11  11        5.82       -2.79     13.21 o
   4  11  11        0.69        9.68     13.69 o
  -6  12  11        2.53        8.55      7.17 o
  -5  12  11        7.07        4.08      6.41 o
  -4  12  11        7.22        8.16      8.03 o
  -3  12  11       12.36        4.89      5.06 o
  -2  12  11       10.54        9.66      4.96 o
  -1  12  11       29.24       27.53      5.36 o
   0  12  11        5.09        8.32      4.76 o
   1  12  11        6.77        1.48     14.96 o
   2  12  11       26.91       55.88     10.95 o
   3  12  11        6.76       -7.81     11.72 o
  -6  13  11        0.20        0.39      9.02 o
  -5  13  11        5.08        3.75     14.27 o
  -4  13  11       32.65       36.30      7.33 o
  -3  13  11        3.02        1.20      5.06 o
  -2  13  11        7.09        2.70      5.06 o
  -1  13  11       15.14       22.65      6.97 o
   0  13  11       14.85       18.14      5.33 o
   1  13  11        4.70       14.07      8.73 o
   2  13  11       11.14       20.37     12.46 o
  -5  14  11        6.25       -0.15      8.31 o
  -4  14  11        5.74        5.69      6.57 o
  -3  14  11        7.52       10.51      5.60 o
  -2  14  11        7.90       13.97      5.48 o
  -1  14  11        1.62        6.87      5.62 o
   0  14  11       10.52       11.75      6.00 o
   1  14  11       14.06       27.52      9.60 o
   2  14  11       14.87        9.04     13.94 o
  -4  15  11        1.61        8.45      9.54 o
  -3  15  11        7.40        8.81      5.87 o
  -2  15  11        5.21        7.09      5.66 o
  -1  15  11        2.45        1.50      5.14 o
   0  15  11       12.02       17.93      5.76 o
  -4 -14  12        5.10        6.34      8.80 o
  -3 -14  12       12.51        2.52      8.53 o
  -2 -14  12        0.84       -5.17      8.03 o
  -1 -14  12        4.59       -0.02      8.20 o
   0 -14  12        7.56        6.27     11.18 o
  -5 -13  12        0.01       -7.76      7.76 o
  -4 -13  12        2.34        5.92     11.24 o
  -3 -13  12       16.73       13.87      8.67 o
  -2 -13  12        3.66        1.74      7.84 o
  -1 -13  12        1.04       -1.63      8.32 o
   0 -13  12        0.05        1.98      9.39 o
   1 -13  12       11.23        1.46      9.59 o
  -6 -12  12       12.08       10.58      9.34 o
  -5 -12  12        1.70       -7.49      7.49 o
  -4 -12  12        5.05        2.61     12.52 o
  -3 -12  12        6.52       17.41      8.31 o
  -2 -12  12       10.67       10.62      7.55 o
  -1 -12  12        8.54        4.46      7.58 o
   0 -12  12        3.29        1.43      7.20 o
   1 -12  12        1.85       -1.54      7.15 o
   2 -12  12        1.96        7.03     11.57 o
  -7 -11  12        8.94       -6.54      8.85 o
  -6 -11  12       43.00       44.52     26.37 o
  -5 -11  12        0.63       -3.50      7.50 o
  -4 -11  12       35.07       21.81      8.06 o
  -3 -11  12        1.15       -0.60      6.62 o
  -2 -11  12        5.47        5.52      7.41 o
  -1 -11  12      193.28      179.44     26.68 o
   0 -11  12       53.88       48.07      8.98 o
   1 -11  12        0.30        6.88      7.21 o
   2 -11  12        5.06       -4.60      9.98 o
  -7 -10  12       27.96       26.49      9.35 o
  -6 -10  12        0.65        0.44      7.78 o
  -5 -10  12        3.41       10.44      7.68 o
  -4 -10  12       55.69       44.80      9.15 o
  -3 -10  12        1.31        1.73      7.41 o
  -2 -10  12        3.71        8.30      6.91 o
  -1 -10  12       20.31       31.34      8.14 o
   0 -10  12        1.32        4.33      6.63 o
   1 -10  12        0.91       -3.58     11.72 o
   2 -10  12       22.52        7.36     10.84 o
  -8  -9  12       21.79        3.70     12.28 o
  -7  -9  12       21.92       27.90      9.51 o
  -6  -9  12       31.72       27.45      8.81 o
  -5  -9  12       15.73        2.11      7.05 o
  -4  -9  12       42.31       48.39      9.35 o
  -3  -9  12        6.27        3.20      6.33 o
  -2  -9  12       33.87       17.34      7.21 o
  -1  -9  12        9.42        4.30      6.39 o
   0  -9  12       18.04       20.89      7.14 o
   1  -9  12        6.92       14.91      9.94 o
   2  -9  12        5.75       16.37     11.16 o
   3  -9  12       20.29       31.50     11.51 o
  -8  -8  12       14.13       -2.84     12.10 o
  -7  -8  12       13.47        5.67     17.72 o
  -6  -8  12       35.47       36.64      8.91 o
  -5  -8  12        4.14        6.43      7.17 o
  -4  -8  12        4.89        8.83      6.83 o
  -3  -8  12        2.83        9.05      6.55 o
  -2  -8  12       76.22       62.53      9.01 o
  -1  -8  12      124.06      122.15     11.40 o
   0  -8  12        2.00        5.81      6.24 o
   1  -8  12        5.79        3.05      6.26 o
   2  -8  12       22.45       16.58     10.03 o
   3  -8  12       23.87       23.23     11.01 o
  -8  -7  12       17.34       14.55     13.05 o
  -7  -7  12       18.83        6.83      8.31 o
  -6  -7  12       19.56       24.36      8.13 o
  -5  -7  12       86.51       96.18     10.71 o
  -4  -7  12       45.06       37.79      7.82 o
  -3  -7  12        0.28        2.02      6.23 o
  -2  -7  12      142.31      141.06     11.59 o
  -1  -7  12      551.33      585.17     21.06 o
   0  -7  12      136.22      131.32     11.14 o
   1  -7  12       20.20       27.53      9.33 o
   2  -7  12       64.19       65.07     16.90 o
   3  -7  12       14.14       11.71      7.35 o
   4  -7  12        6.62      -10.37     10.37 o
  -8  -6  12       34.38       14.02     13.34 o
  -7  -6  12       21.64       25.87      8.79 o
  -6  -6  12        9.95       10.28      7.39 o
  -5  -6  12        4.11        9.70      7.48 o
  -4  -6  12       34.04       26.32      7.45 o
  -3  -6  12        0.88       -2.03      5.62 o
  -2  -6  12       63.56       67.56      8.91 o
  -1  -6  12      206.91      247.76     10.84 o
   0  -6  12       13.88        5.95      5.06 o
   1  -6  12       71.54       72.73      7.17 o
   2  -6  12       42.28       39.16      9.34 o
   3  -6  12        7.06       -3.19      6.37 o
   4  -6  12        8.81        9.69     10.75 o
   5  -6  12        0.84        7.85     11.80 o
  -9  -5  12        2.95      -11.37     11.37 o
  -8  -5  12       14.64        7.98     12.05 o
  -7  -5  12        1.06       -7.97     10.07 o
  -6  -5  12      141.67      141.29     35.26 o
  -5  -5  12        0.07       -5.59      5.59 o
  -4  -5  12       88.75       78.87      9.25 o
  -3  -5  12        6.07        4.33      5.80 o
  -2  -5  12        5.70        3.52      5.11 o
  -1  -5  12       49.39       52.58      6.49 o
   0  -5  12       11.67       12.64      7.44 o
   1  -5  12       25.59       33.70      7.21 o
   2  -5  12       39.90       32.26      7.57 o
   3  -5  12       32.62       39.64      8.18 o
   4  -5  12        3.37       -9.85      9.85 o
   5  -5  12       19.29       25.73     12.42 o
  -9  -4  12        5.63        5.32     12.81 o
  -8  -4  12        8.18       -2.00     12.46 o
  -7  -4  12        4.80        8.41     11.60 o
  -6  -4  12       19.64       27.75      7.78 o
  -5  -4  12       19.13       19.14      6.83 o
  -4  -4  12        7.82        6.49      6.18 o
  -3  -4  12       60.47       52.25      6.49 o
  -2  -4  12       23.39       27.73      5.67 o
  -1  -4  12       81.76       98.61      7.73 o
   0  -4  12      108.22      123.11      8.27 o
   1  -4  12       28.86       23.62      6.77 o
   2  -4  12       14.45       18.40      6.93 o
   3  -4  12       72.68       70.61      9.26 o
   4  -4  12       12.44       14.98      7.30 o
   5  -4  12        0.09        3.72     10.74 o
  -9  -3  12       15.75        8.47     13.97 o
  -8  -3  12       19.61        9.03     13.06 o
  -7  -3  12        5.86      -10.66     10.66 o
  -6  -3  12       47.51       52.83     14.95 o
  -5  -3  12       87.50       87.32     20.55 o
  -4  -3  12        7.15        2.24      4.84 o
  -3  -3  12      147.91      138.99      8.83 o
  -2  -3  12      147.18      124.32      8.35 o
  -1  -3  12      437.07      429.98     13.32 o
   0  -3  12      136.92      126.85      9.50 o
   1  -3  12        0.15       -5.12      5.12 o
   2  -3  12       24.65       32.63      7.35 o
   3  -3  12       58.13       64.37      8.72 o
   4  -3  12       42.09       39.77      8.10 o
   5  -3  12        6.84        2.94     10.41 o
  -9  -2  12       21.58      -12.13     12.13 o
  -8  -2  12       32.68        7.37     12.95 o
  -7  -2  12       23.67       -6.81     10.88 o
  -6  -2  12        3.23        4.48      6.75 o
  -5  -2  12       59.90       59.73     17.18 o
  -4  -2  12       12.21        8.21      4.98 o
  -3  -2  12      177.15      180.24      9.34 o
  -2  -2  12       61.97       74.60      7.08 o
  -1  -2  12      176.44      200.52      9.38 o
   0  -2  12      482.80      490.19     14.15 o
   1  -2  12       53.01       54.51      7.84 o
   2  -2  12       71.56       92.78     12.27 o
   3  -2  12       38.21       41.84      7.58 o
   4  -2  12       18.62       13.08     14.75 o
   5  -2  12        3.52       -0.12      9.76 o
  -9  -1  12       21.43       28.30     14.95 o
  -8  -1  12        8.97        0.40     13.07 o
  -7  -1  12       19.60        9.57     13.03 o
  -6  -1  12        0.35       -4.70      6.28 o
  -5  -1  12        3.40        7.11      5.22 o
  -4  -1  12       34.90       28.21      5.62 o
  -3  -1  12       85.43       79.91      7.32 o
  -2  -1  12       21.24       24.79      5.52 o
  -1  -1  12      150.99      131.20      8.38 o
   0  -1  12       42.41       36.84      6.27 o
   1  -1  12       20.35       33.78      6.90 o
   2  -1  12      114.65      124.89     10.36 o
   3  -1  12       23.92       18.46      6.57 o
   4  -1  12       19.84       30.55     21.80 o
   5  -1  12       30.34       38.13     11.56 o
  -9   0  12       10.47        7.44     14.42 o
  -8   0  12       18.15       18.22     13.66 o
  -7   0  12        3.50       -1.08     12.00 o
  -6   0  12       10.28       16.67      7.15 o
  -5   0  12        0.50        1.21      4.75 o
  -4   0  12       38.81       42.30      7.75 o
  -3   0  12       17.78       14.47      5.29 o
  -2   0  12        1.32        4.64      4.76 o
  -1   0  12        1.78       -0.80      4.64 o
   0   0  12        0.04       -2.43      7.09 o
   1   0  12      201.63      227.98     11.90 o
   2   0  12       50.78       64.48      8.30 o
   3   0  12       11.56        4.40      5.87 o
   4   0  12        0.06       -3.95      5.87 o
   5   0  12        0.54       -2.74      8.96 o
  -9   1  12       21.01       19.78     14.63 o
  -8   1  12        8.76        3.60     12.83 o
  -7   1  12       19.55      -10.93     10.93 o
  -6   1  12        0.39       -6.32     11.06 o
  -5   1  12        4.00       -4.65      4.65 o
  -4   1  12       32.84       37.90      5.90 o
  -3   1  12       85.59      105.35      7.78 o
  -2   1  12       19.22       19.82      5.35 o
  -1   1  12      152.95      127.86      8.35 o
   0   1  12       42.51       23.79      5.35 o
   1   1  12       21.36       25.15      6.51 o
   2   1  12      114.00      122.72     26.05 o
   3   1  12       23.87       18.53      6.43 o
   4   1  12       20.25       34.24     10.53 o
   5   1  12       30.41       26.01     10.30 o
  -9   2  12       21.85        3.67     14.37 o
  -8   2  12       33.09       39.48     15.33 o
  -7   2  12       23.75       24.07     13.22 o
  -6   2  12        3.29        5.33      7.36 o
  -5   2  12       58.99       65.24     12.09 o
  -4   2  12       13.63       13.99      5.08 o
  -3   2  12      176.42      170.55      9.24 o
  -2   2  12       62.30       56.42      6.46 o
  -1   2  12      172.29      202.97      9.22 o
   0   2  12      483.18      513.82     13.96 o
   1   2  12       52.28       51.64      7.20 o
   2   2  12       72.08       79.63     15.64 o
   3   2  12       38.18       42.08      7.51 o
   4   2  12       18.27       14.35      8.57 o
   5   2  12        3.49        0.04      6.60 o
  -9   3  12       15.71        4.17     14.36 o
  -8   3  12       19.44       -5.51     13.69 o
  -7   3  12        5.76        1.62     12.40 o
  -6   3  12       47.45       44.11     10.38 o
  -5   3  12       87.52       92.17      7.87 o
  -4   3  12        6.86        6.01      5.07 o
  -3   3  12      149.31      152.50      9.59 o
  -2   3  12      148.20      139.44     17.67 o
  -1   3  12      440.18      414.24     19.99 o
   0   3  12      136.39      135.03      9.27 o
   1   3  12        0.25       -6.07      6.99 o
   2   3  12       24.50       30.77      6.65 o
   3   3  12       58.18       65.56      7.99 o
   4   3  12       41.84       34.77      7.10 o
   5   3  12        6.80       14.61      8.06 o
  -9   4  12        5.79       -9.62     14.29 o
  -8   4  12        8.20      -10.64     12.85 o
  -7   4  12        4.81       29.62     14.31 o
  -6   4  12       19.68        8.52      7.34 o
  -5   4  12       19.29       13.51      5.68 o
  -4   4  12        7.79        3.94      4.99 o
  -3   4  12       59.87       68.99      6.77 o
  -2   4  12       22.04       14.62      5.28 o
  -1   4  12       80.99       90.17      8.24 o
   0   4  12      107.86      119.88      7.89 o
   1   4  12       29.59       21.74      5.96 o
   2   4  12       14.43       10.02      5.92 o
   3   4  12       72.57       77.53      8.41 o
   4   4  12       12.94        9.43     11.76 o
   5   4  12        0.09       -0.55      6.31 o
  -9   5  12        2.69        2.22     15.40 o
  -8   5  12       14.82       14.13     16.31 o
  -7   5  12        1.00       -3.43     12.78 o
  -6   5  12      141.22      143.57     11.47 o
  -5   5  12        0.02       -1.87      5.20 o
  -4   5  12       88.03       80.25      7.65 o
  -3   5  12        6.30        9.12      5.35 o
  -2   5  12        4.94        8.73      5.18 o
  -1   5  12       49.59       45.69      6.23 o
   0   5  12       11.72       10.93      4.94 o
   1   5  12       25.08       23.81      5.94 o
   2   5  12       39.76       37.79      6.79 o
   3   5  12       32.63       41.43      6.98 o
   4   5  12        3.32       11.63      6.18 o
   5   5  12       19.34        6.38      7.56 o
  -8   6  12       34.22       53.73     18.28 o
  -7   6  12       21.58       23.58      7.20 o
  -6   6  12       10.08       22.51      6.66 o
  -5   6  12        4.04       -1.93      6.01 o
  -4   6  12       35.41       29.66      6.28 o
  -3   6  12        0.67       -0.60      4.93 o
  -2   6  12       64.36       64.59     10.48 o
  -1   6  12      205.01      237.09     10.02 o
   0   6  12       13.75       11.61      5.03 o
   1   6  12       71.84       73.99      8.12 o
   2   6  12       42.07       48.42      6.83 o
   3   6  12        6.89        8.91      5.66 o
   4   6  12        8.45       16.06      9.66 o
   5   6  12        0.86       -5.87      6.26 o
  -8   7  12       17.07       17.40     15.89 o
  -7   7  12       18.61       27.77      8.16 o
  -6   7  12       19.58       30.86      7.25 o
  -5   7  12       86.61       94.99      8.61 o
  -4   7  12       43.94       45.03      7.01 o
  -3   7  12        0.32        5.81      5.45 o
  -2   7  12      142.89      142.81      8.97 o
  -1   7  12      553.53      579.98     24.69 o
   0   7  12      136.21      128.64      9.68 o
   1   7  12       20.49        4.11      5.55 o
   2   7  12       64.40       57.45      8.53 o
   3   7  12       14.54       14.05      5.89 o
   4   7  12        6.76        3.19      5.86 o
   5   7  12       17.11       20.78      7.09 o
  -8   8  12       15.01        8.54     16.04 o
  -7   8  12       13.76       12.29      7.26 o
  -6   8  12       35.32       49.34      7.91 o
  -5   8  12        3.90       10.50      6.11 o
  -4   8  12        5.00        3.75      4.62 o
  -3   8  12        2.81        1.95      5.42 o
  -2   8  12       74.90       64.85      7.00 o
  -1   8  12      121.56      132.16      8.59 o
   0   8  12        1.99       10.77      5.49 o
   1   8  12        5.41        4.48      5.34 o
   2   8  12       22.63       21.18      5.94 o
   3   8  12       23.68       22.53     13.72 o
   4   8  12       27.68       26.11      6.77 o
  -8   9  12       21.09        4.46     16.42 o
  -7   9  12       21.64       21.54      7.70 o
  -6   9  12       31.65       37.96      7.84 o
  -5   9  12       15.75       20.61      6.60 o
  -4   9  12       42.60       46.70      6.12 o
  -3   9  12        5.94        9.70      4.72 o
  -2   9  12       34.68       37.60      6.38 o
  -1   9  12        9.34        9.18      5.11 o
   0   9  12       18.04       19.26      5.93 o
   1   9  12        7.13        1.07      9.07 o
   2   9  12        5.43       10.26     11.56 o
   3   9  12       20.38       31.09     14.08 o
   4   9  12        2.62      -10.91     10.91 o
  -7  10  12       27.72       30.42      8.24 o
  -6  10  12        0.66        9.01      6.91 o
  -5  10  12        3.33        7.20      6.28 o
  -4  10  12       55.66       57.62      6.61 o
  -3  10  12        1.45       -4.47      4.47 o
  -2  10  12        3.89        4.08      6.91 o
  -1  10  12       21.51       30.32      6.47 o
   0  10  12        1.28        6.10      5.40 o
   1  10  12        0.99      -12.69     15.81 o
   2  10  12       23.04       17.26     13.06 o
   3  10  12        4.75       -2.74     12.97 o
  -7  11  12        9.37       13.23     12.92 o
  -6  11  12       42.94       40.49      8.19 o
  -5  11  12        0.66       -1.26      9.50 o
  -4  11  12       34.77       41.96      6.44 o
  -3  11  12        1.29       -2.47      4.72 o
  -2  11  12        5.46        2.59      4.83 o
  -1  11  12      192.29      190.49      9.92 o
   0  11  12       53.89       58.03     11.22 o
   1  11  12        0.36       -3.29      8.85 o
   2  11  12        4.87        4.53      8.02 o
   3  11  12        3.29        1.90     12.74 o
  -6  12  12       11.98       10.88     11.53 o
  -5  12  12        1.71        1.97      6.47 o
  -4  12  12        5.18       11.28      8.14 o
  -3  12  12        6.29        2.17      5.28 o
  -2  12  12       10.56        4.98      5.25 o
  -1  12  12        8.60       10.62      5.04 o
   0  12  12        3.29        9.94      5.24 o
   1  12  12        1.74       -7.72      7.72 o
   2  12  12        1.98        5.79      8.45 o
  -5  13  12        0.01        3.92      6.96 o
  -4  13  12        2.43       -0.67      6.60 o
  -3  13  12       16.79        5.69     10.96 o
  -2  13  12        3.71        4.32      5.24 o
  -1  13  12        1.08       -3.32      5.10 o
   0  13  12        0.06       -3.88      4.88 o
   1  13  12       11.38       19.94      9.39 o
  -4  14  12        5.00       -2.52      6.55 o
  -3  14  12       12.63       10.04      6.90 o
  -2  14  12        0.91        5.21      5.36 o
  -1  14  12        4.78       16.68      5.65 o
   0  14  12        7.55        8.08      7.87 o
  -4 -13  13        3.51       11.91      8.79 o
  -3 -13  13        6.92       15.56      9.03 o
  -2 -13  13        4.30        6.08      8.40 o
  -1 -13  13        3.25        9.85      9.15 o
   0 -13  13       12.15       -0.19      7.74 o
  -5 -12  13        0.26       -7.49      7.49 o
  -4 -12  13        0.86        4.82      8.11 o
  -3 -12  13        5.34       11.59      7.94 o
  -2 -12  13       20.23       16.23      8.34 o
  -1 -12  13        5.33       -7.42      7.42 o
   0 -12  13        0.72        5.54      7.93 o
   1 -12  13       19.45       25.89     12.97 o
  -6 -11  13        5.11       12.71      8.95 o
  -5 -11  13        0.91        7.83      8.15 o
  -4 -11  13        1.28       -0.59      7.38 o
  -3 -11  13       12.29       12.38      8.11 o
  -2 -11  13       19.90       18.05     10.17 o
  -1 -11  13        0.49       13.20      7.89 o
   0 -11  13        0.14       -0.02      7.20 o
   1 -11  13       22.66       -1.11     10.72 o
   2 -11  13        2.83       -9.09     10.17 o
  -6 -10  13        0.42       -7.99      7.99 o
  -5 -10  13       24.81       17.43      8.34 o
  -4 -10  13        8.91        6.82      7.59 o
  -3 -10  13       22.53        7.17      7.56 o
  -2 -10  13       84.68       67.02     18.08 o
  -1 -10  13       25.96        7.23     11.18 o
   0 -10  13        5.29       14.34      7.53 o
   1 -10  13       20.34       10.64     11.21 o
   2 -10  13        2.64       -9.61      9.61 o
  -7  -9  13       30.29       37.24     10.32 o
  -6  -9  13        1.22        2.05      8.09 o
  -5  -9  13        4.46        6.41      7.43 o
  -4  -9  13       17.84       22.84      9.14 o
  -3  -9  13       16.61       24.49      8.21 o
  -2  -9  13       10.95       19.31      7.73 o
  -1  -9  13       14.01       14.02      7.44 o
   0  -9  13        2.26       -0.53      6.59 o
   1  -9  13       48.11       50.81     12.77 o
   2  -9  13        3.90        4.06     10.48 o
  -7  -8  13       21.59       22.64      9.68 o
  -6  -8  13       25.09       11.53      8.61 o
  -5  -8  13        0.41        8.55      7.39 o
  -4  -8  13       13.38       27.03      8.34 o
  -3  -8  13       32.70       18.51      9.57 o
  -2  -8  13        2.46        1.22      6.55 o
  -1  -8  13       36.29       23.07     10.29 o
   0  -8  13       27.95       24.78      8.56 o
   1  -8  13        6.10        4.97      9.79 o
   2  -8  13        1.79        2.87     10.23 o
   3  -8  13       10.75        4.81     10.40 o
  -8  -7  13        2.84      -11.76     11.76 o
  -7  -7  13       51.33       33.72      9.85 o
  -6  -7  13       11.26        6.88      7.68 o
  -5  -7  13       10.27        0.76      6.85 o
  -4  -7  13       10.65       16.12      7.36 o
  -3  -7  13       23.72       25.57      9.44 o
  -2  -7  13       15.15       13.20      7.06 o
  -1  -7  13       25.01       37.13      8.09 o
   0  -7  13       50.96       53.29      8.61 o
   1  -7  13        2.55        3.16      9.58 o
   2  -7  13        3.71       -6.83      6.83 o
   3  -7  13       17.07       21.87      8.29 o
  -8  -6  13        6.35      -11.75     11.75 o
  -7  -6  13       18.26        6.34      8.13 o
  -6  -6  13       43.63       38.72      8.83 o
  -5  -6  13      120.05      113.10     11.54 o
  -4  -6  13       24.66       18.51      7.24 o
  -3  -6  13       16.11       14.42      7.17 o
  -2  -6  13      265.99      300.39     15.45 o
  -1  -6  13        0.88       -2.66      5.29 o
   0  -6  13        5.85        5.39      6.64 o
   1  -6  13       40.37       45.81      8.19 o
   2  -6  13       15.15       17.53      7.53 o
   3  -6  13        2.44        8.27      7.39 o
   4  -6  13        0.71       -4.16     11.09 o
  -8  -5  13       27.33        5.43     12.72 o
  -7  -5  13        1.88       -3.10     11.52 o
  -6  -5  13        0.59        0.59      6.89 o
  -5  -5  13       20.57       17.10      7.37 o
  -4  -5  13       11.32       15.15      7.15 o
  -3  -5  13       35.25       45.20     12.94 o
  -2  -5  13       60.94       64.04      7.40 o
  -1  -5  13        2.52       -2.29      5.31 o
   0  -5  13       37.41       36.71      6.18 o
   1  -5  13       97.72      103.19     10.40 o
   2  -5  13       44.94       30.00      7.91 o
   3  -5  13        2.13       -2.00      6.66 o
   4  -5  13       12.83       10.76     11.65 o
  -8  -4  13       16.36      -10.77     11.79 o
  -7  -4  13       11.58        9.14     12.30 o
  -6  -4  13        8.34       10.70      7.33 o
  -5  -4  13       31.86       36.90     14.20 o
  -4  -4  13       12.23       12.35      6.94 o
  -3  -4  13       50.84       46.38      6.81 o
  -2  -4  13      152.40      147.74     12.17 o
  -1  -4  13       22.68       31.51      6.03 o
   0  -4  13       91.80       91.12      9.45 o
   1  -4  13       40.57       43.55      7.91 o
   2  -4  13       48.39       51.28      8.43 o
   3  -4  13        2.12        2.28      6.70 o
   4  -4  13        1.97        5.38     11.30 o
  -9  -3  13        6.60        3.57     13.63 o
  -8  -3  13       15.57        3.45     13.36 o
  -7  -3  13       44.37       36.96     14.00 o
  -6  -3  13        5.72        6.87      6.75 o
  -5  -3  13        6.65        8.58      6.98 o
  -4  -3  13        0.36       -4.08      5.06 o
  -3  -3  13       52.81       56.72      7.04 o
  -2  -3  13       11.57        8.46      5.41 o
  -1  -3  13        5.29        5.62      5.00 o
   0  -3  13       33.88       37.27      6.14 o
   1  -3  13      134.82      130.54     11.49 o
   2  -3  13       28.90       40.53      9.74 o
   3  -3  13        5.35       -1.22      6.50 o
   4  -3  13       23.93       20.56      7.89 o
   5  -3  13       19.62       13.73     12.35 o
  -9  -2  13        6.12        7.65     14.14 o
  -8  -2  13        2.59       -3.09     12.60 o
  -7  -2  13        4.49       -0.38     11.73 o
  -6  -2  13       37.87       24.07      7.79 o
  -5  -2  13       34.65       35.61      8.02 o
  -4  -2  13       32.91       34.36      6.46 o
  -3  -2  13       23.52       22.99      5.87 o
  -2  -2  13       65.27       48.26      6.69 o
  -1  -2  13       14.62       11.10      7.57 o
   0  -2  13       44.19       64.57      8.91 o
   1  -2  13       21.47       11.20      6.48 o
   2  -2  13       19.63       26.63      7.28 o
   3  -2  13        3.34        9.19      8.97 o
   4  -2  13        1.93       -1.99      6.90 o
   5  -2  13        4.05       20.89     12.13 o
  -9  -1  13        3.81      -12.98     12.98 o
  -8  -1  13        5.53       -1.73     12.64 o
  -7  -1  13        2.95      -11.16     11.16 o
  -6  -1  13        8.34        7.96      7.07 o
  -5  -1  13        1.81       -3.34      5.09 o
  -4  -1  13       56.06       62.18      7.18 o
  -3  -1  13        6.44        5.22      5.26 o
  -2  -1  13       36.74       27.65      8.31 o
  -1  -1  13        3.16       -0.54      4.60 o
   0  -1  13       61.84       71.72      6.85 o
   1  -1  13       30.29       25.72      7.04 o
   2  -1  13       72.20       94.87      9.58 o
   3  -1  13       17.13        1.41      6.84 o
   4  -1  13        5.15       11.19      6.98 o
   5  -1  13      102.13      127.89     17.00 o
  -9   0  13        1.87       -5.99     14.23 o
  -8   0  13       41.43       34.22     15.50 o
  -7   0  13        0.29       -6.61     12.45 o
  -6   0  13        6.77       13.02      7.40 o
  -5   0  13        0.02       -3.13      5.08 o
  -4   0  13      138.68      130.44     12.47 o
  -3   0  13        0.44        4.39      5.04 o
  -2   0  13       17.47       11.48      5.18 o
  -1   0  13      281.24      304.22     11.35 o
   0   0  13        1.66       -1.70      7.51 o
   1   0  13       23.22       15.08     13.48 o
   2   0  13       66.05       82.34      9.10 o
   3   0  13        5.65        4.51      6.51 o
   4   0  13       10.20        5.83     11.05 o
   5   0  13        0.27        2.07     10.47 o
  -9   1  13        3.76       -4.27     14.74 o
  -8   1  13        5.38       -8.00     13.69 o
  -7   1  13        3.02       -8.72     12.87 o
  -6   1  13        8.37        9.67     11.58 o
  -5   1  13        1.48       -4.95      4.95 o
  -4   1  13       55.94       59.03      8.14 o
  -3   1  13        5.77       16.15      6.01 o
  -2   1  13       36.72       32.64      5.95 o
  -1   1  13        3.03        3.12      5.06 o
   0   1  13       61.63       64.21      8.23 o
   1   1  13       30.66       35.56     12.45 o
   2   1  13       71.98       75.06      8.89 o
   3   1  13       16.73       14.60      6.81 o
   4   1  13        5.24        9.58      6.89 o
   5   1  13      102.08      139.11     16.29 o
  -9   2  13        6.05        4.81     14.82 o
  -8   2  13        2.62       -0.15     13.78 o
  -7   2  13        4.45       -3.66     12.83 o
  -6   2  13       37.95       32.12      8.40 o
  -5   2  13       35.49       26.91      6.21 o
  -4   2  13       32.82       35.29      6.25 o
  -3   2  13       23.48       32.93      6.12 o
  -2   2  13       65.12       53.81      6.72 o
  -1   2  13       15.46       28.90      5.71 o
   0   2  13       44.10       56.98      8.19 o
   1   2  13       20.92       21.42      6.80 o
   2   2  13       19.59       19.25      6.72 o
   3   2  13        3.51       -5.63      5.63 o
   4   2  13        1.96        0.49      6.42 o
   5   2  13        3.98       -5.10      9.03 o
  -9   3  13        6.76        2.73     15.46 o
  -8   3  13       15.76       -0.85     13.85 o
  -7   3  13       44.34       77.48     16.95 o
  -6   3  13        5.62       11.12      7.61 o
  -5   3  13        6.17        5.73      5.54 o
  -4   3  13        0.35       -0.64      5.18 o
  -3   3  13       54.31       59.92     12.13 o
  -2   3  13       12.33       11.23      5.36 o
  -1   3  13        5.48        5.29      6.57 o
   0   3  13       33.86       34.56      6.90 o
   1   3  13      134.85      167.51     12.65 o
   2   3  13       29.73       34.20      7.09 o
   3   3  13        5.08        4.15      6.06 o
   4   3  13       23.81       22.38      7.40 o
   5   3  13       19.71       29.14      8.54 o
  -8   4  13       16.31       22.96     15.74 o
  -7   4  13       11.64       12.24     13.86 o
  -6   4  13        8.43        3.68      7.62 o
  -5   4  13       32.14       33.10      6.49 o
  -4   4  13       12.42       11.70      5.78 o
  -3   4  13       49.18       58.86      7.03 o
  -2   4  13      150.35      174.35     10.18 o
  -1   4  13       22.60       18.89      6.78 o
   0   4  13       91.64      109.99      9.53 o
   1   4  13       41.13       44.95      7.27 o
   2   4  13       47.61       40.96      7.53 o
   3   4  13        2.28       -1.34     13.39 o
   4   4  13        2.05        4.56      6.60 o
  -8   5  13       27.09       11.36     15.58 o
  -7   5  13        1.89       -6.78     13.51 o
  -6   5  13        0.70       -4.05      7.07 o
  -5   5  13       19.99       26.95      6.67 o
  -4   5  13       10.93        1.37      9.78 o
  -3   5  13       36.27       41.35     11.36 o
  -2   5  13       62.57       71.06      7.47 o
  -1   5  13        2.32        2.21      5.03 o
   0   5  13       37.24       46.49      9.71 o
   1   5  13       97.22      105.51     11.85 o
   2   5  13       45.35       51.15     11.74 o
   3   5  13        1.90       -2.08      5.93 o
   4   5  13       12.72       13.92     12.12 o
  -8   6  13        6.54       15.95     16.79 o
  -7   6  13       18.07       19.48      7.78 o
  -6   6  13       43.41       34.20      6.98 o
  -5   6  13      120.49      133.09      9.54 o
  -4   6  13       25.16       20.80      7.48 o
  -3   6  13       15.58       15.58      5.97 o
  -2   6  13      264.32      284.28     11.48 o
  -1   6  13        1.31        8.94      7.63 o
   0   6  13        6.07       -5.50      5.50 o
   1   6  13       40.89       50.30     14.17 o
   2   6  13       15.08        8.09      6.34 o
   3   6  13        2.58       -2.48      5.98 o
   4   6  13        0.71        4.23      6.25 o
  -8   7  13        2.91      -14.62     14.62 o
  -7   7  13       51.61       66.29      9.51 o
  -6   7  13       11.19       -1.52      6.44 o
  -5   7  13        9.94       11.92      6.23 o
  -4   7  13       10.54        7.30      6.07 o
  -3   7  13       23.96       25.84      6.31 o
  -2   7  13       15.78        8.94      5.60 o
  -1   7  13       24.67       18.51      5.73 o
   0   7  13       50.73       52.08      7.69 o
   1   7  13        2.39        3.70      8.14 o
   2   7  13        4.05       -5.49      5.49 o
   3   7  13       16.72       11.34      6.49 o
   4   7  13        0.30       -6.23      6.23 o
  -7   8  13       21.53       32.29      8.38 o
  -6   8  13       25.04       20.79      7.20 o
  -5   8  13        0.36        9.84      6.35 o
  -4   8  13       13.00       19.55      6.47 o
  -3   8  13       32.27       22.94      6.33 o
  -2   8  13        2.50        7.44      5.50 o
  -1   8  13       36.28       45.80      6.53 o
   0   8  13       28.25       27.99     17.60 o
   1   8  13        6.00        5.80      5.97 o
   2   8  13        1.53       -8.54     17.07 o
   3   8  13       10.92        7.45      6.47 o
  -7   9  13       30.09       33.62     12.52 o
  -6   9  13        1.17       -3.44      8.30 o
  -5   9  13        4.61        3.81      6.32 o
  -4   9  13       18.28       22.68      5.74 o
  -3   9  13       16.73       14.58      6.32 o
  -2   9  13       11.01       17.13      6.00 o
  -1   9  13       13.94       13.31      6.36 o
   0   9  13        2.28        0.04      5.72 o
   1   9  13       48.27       45.46     17.00 o
   2   9  13        4.10        9.12     12.35 o
   3   9  13       16.10       -5.12     12.54 o
  -7  10  13       10.46       20.51     12.17 o
  -6  10  13        0.47       -0.09      6.95 o
  -5  10  13       24.76       22.95      7.29 o
  -4  10  13        8.63        6.36      5.81 o
  -3  10  13       22.78       15.61      6.17 o
  -2  10  13       84.00       86.76      7.21 o
  -1  10  13       26.00       25.16      6.27 o
   0  10  13        5.53        6.66      5.74 o
   1  10  13       20.33       18.19     14.96 o
   2  10  13        2.67        1.59     12.02 o
   3  10  13        3.49       -6.66     12.73 o
  -6  11  13        5.09       32.93     24.95 o
  -5  11  13        0.80        7.02      9.87 o
  -4  11  13        1.31       -2.46      6.19 o
  -3  11  13       12.04        8.01      6.13 o
  -2  11  13       20.49        9.92      5.52 o
  -1  11  13        0.46        6.38      5.17 o
   0  11  13        0.09        2.70      5.18 o
   1  11  13       22.42       30.15      9.25 o
   2  11  13        2.70       -3.95     14.60 o
  -5  12  13        0.35        5.12      6.82 o
  -4  12  13        0.83        3.86      6.71 o
  -3  12  13        5.22        7.65      6.34 o
  -2  12  13       19.89       28.22      6.03 o
  -1  12  13        5.29       -0.57      5.32 o
   0  12  13        0.68       -1.85      5.91 o
   1  12  13       19.79       20.70      9.15 o
  -4  13  13        3.58       12.73      7.16 o
  -3  13  13        7.03        6.98      5.93 o
  -2  13  13        4.22        6.83      5.67 o
  -1  13  13        3.27        7.20      5.67 o
   0  13  13       12.22        8.12      5.62 o
  -4 -12  14        4.21        6.82      8.89 o
  -3 -12  14       14.58       18.97      9.16 o
  -2 -12  14        8.12        3.12      8.49 o
  -1 -12  14        3.28       -1.03      8.50 o
  -5 -11  14        0.76       -7.42      7.82 o
  -4 -11  14        3.80        3.40      9.50 o
  -3 -11  14        1.53        8.43      8.51 o
  -2 -11  14       48.21       43.17     10.06 o
  -1 -11  14        2.88        4.16      7.98 o
   0 -11  14        4.50        4.60      9.44 o
   1 -11  14        3.32       11.65     12.95 o
  -6 -10  14       14.25        9.79      8.62 o
  -5 -10  14        0.67        5.51     16.38 o
  -4 -10  14        2.00       -0.61      7.83 o
  -3 -10  14       20.32       13.41      8.14 o
  -2 -10  14       30.74       20.35      8.77 o
  -1 -10  14       23.71       19.79      8.79 o
   0 -10  14        4.37        3.89      7.68 o
   1 -10  14       13.36       20.24     11.82 o
  -6  -9  14        1.30       -2.09      7.80 o
  -5  -9  14        6.61        7.01      9.13 o
  -4  -9  14        2.46        1.17      7.26 o
  -3  -9  14       26.54       24.40      8.61 o
  -2  -9  14       75.31       44.14      9.62 o
  -1  -9  14       29.80       21.23      8.31 o
   0  -9  14       33.11       37.65      8.97 o
   1  -9  14       19.05       23.38     12.50 o
   2  -9  14        4.32       -1.35     10.67 o
  -7  -8  14        0.23        9.17      9.00 o
  -6  -8  14        0.06        7.90      7.97 o
  -5  -8  14        7.45       13.86      8.35 o
  -4  -8  14        4.01       12.35      7.78 o
  -3  -8  14       43.27       27.32      8.54 o
  -2  -8  14        7.34       -5.72      7.01 o
  -1  -8  14        1.04       -2.04      6.90 o
   0  -8  14       21.06       25.74      8.26 o
   1  -8  14       21.92       16.24     11.85 o
   2  -8  14        7.36       10.72     11.22 o
  -7  -7  14        2.31        7.72      8.97 o
  -6  -7  14        0.99       -0.30      7.70 o
  -5  -7  14        3.74       -0.51      7.23 o
  -4  -7  14       24.77       25.02      8.25 o
  -3  -7  14       17.34       17.15      7.74 o
  -2  -7  14       13.64       19.82      8.57 o
  -1  -7  14        0.14       -6.56      6.56 o
   0  -7  14       69.70       68.47     10.11 o
   1  -7  14        6.17        8.16     10.67 o
   2  -7  14        4.24       -2.92     10.19 o
   3  -7  14        0.76        8.95     11.11 o
  -8  -6  14        0.55       -2.23     12.74 o
  -7  -6  14        0.44       -1.86      7.95 o
  -6  -6  14        0.26        3.99      7.76 o
  -5  -6  14        0.83        2.74      7.19 o
  -4  -6  14       50.09       52.55     13.48 o
  -3  -6  14       20.96       27.70     15.86 o
  -2  -6  14       17.34       27.87      7.83 o
  -1  -6  14        4.38        5.57      6.98 o
   0  -6  14       11.18       10.66      5.88 o
   1  -6  14       11.02       18.49      7.78 o
   2  -6  14        6.10       -7.10      7.10 o
   3  -6  14       17.34       22.07      8.75 o
  -8  -5  14       10.06       -9.23     12.62 o
  -7  -5  14        6.60        8.66     12.79 o
  -6  -5  14       10.58       17.91      8.11 o
  -5  -5  14       15.70       12.38      9.12 o
  -4  -5  14       48.68       59.67      9.61 o
  -3  -5  14       26.70       24.94      7.81 o
  -2  -5  14       61.14       61.49      7.69 o
  -1  -5  14      101.28      108.36      8.93 o
   0  -5  14       27.95       25.68      6.38 o
   1  -5  14       35.64       32.97      8.06 o
   2  -5  14        7.07       13.52      9.19 o
   3  -5  14       15.27       20.69      8.42 o
   4  -5  14        5.73       19.94     12.82 o
  -8  -4  14       13.68        0.85     13.16 o
  -7  -4  14       20.91       28.55     13.74 o
  -6  -4  14       14.39        5.18      7.57 o
  -5  -4  14       45.67       54.07      9.51 o
  -4  -4  14       33.08       41.01      8.61 o
  -3  -4  14       22.78       12.00      5.93 o
  -2  -4  14       69.68       66.25      7.80 o
  -1  -4  14       37.86       53.46      8.27 o
   0  -4  14        0.31        3.90      6.76 o
   1  -4  14       11.14       17.09      7.30 o
   2  -4  14       11.93       10.02      7.17 o
   3  -4  14       27.13       12.64      7.81 o
   4  -4  14       10.11        0.98     11.37 o
  -8  -3  14       17.45        8.93     12.98 o
  -7  -3  14        1.82      -11.11     11.11 o
  -6  -3  14        5.25        3.41      7.04 o
  -5  -3  14       38.79       27.08      8.40 o
  -4  -3  14        9.87        5.97      6.99 o
  -3  -3  14       21.09       15.79      9.71 o
  -2  -3  14        3.23        3.47      5.36 o
  -1  -3  14       80.49       91.06      8.86 o
   0  -3  14        4.43        2.63      6.42 o
   1  -3  14        2.90        0.94      7.70 o
   2  -3  14       18.67       22.42      7.84 o
   3  -3  14        1.03        1.01      7.05 o
   4  -3  14        1.65       -8.76     11.07 o
  -8  -2  14        3.11       -1.57     12.87 o
  -7  -2  14       40.71       24.50     14.23 o
  -6  -2  14        4.70        2.23      7.23 o
  -5  -2  14      108.56       99.25     14.23 o
  -4  -2  14       11.51       12.96      8.35 o
  -3  -2  14       49.25       59.63      7.30 o
  -2  -2  14       40.92       32.20      9.76 o
  -1  -2  14        0.52        7.13      5.38 o
   0  -2  14       11.98       12.53      7.20 o
   1  -2  14       16.09        9.91      6.90 o
   2  -2  14        8.92       19.21     13.18 o
   3  -2  14        7.35        9.50      7.48 o
   4  -2  14        1.87        2.20      7.73 o
  -8  -1  14        3.79       -1.75     13.08 o
  -7  -1  14        9.57       11.48     13.32 o
  -6  -1  14       17.32       25.40      8.36 o
  -5  -1  14       13.41        9.55      7.84 o
  -4  -1  14        8.13       14.09      5.85 o
  -3  -1  14       86.04       85.27      8.01 o
  -2  -1  14        0.22       -5.08      5.08 o
  -1  -1  14        5.13        5.32      5.43 o
   0  -1  14      129.50      141.11     11.32 o
   1  -1  14       31.81       33.48      7.51 o
   2  -1  14       17.07       16.76      7.13 o
   3  -1  14       29.90       45.24     10.41 o
   4  -1  14        1.99       -1.15      7.56 o
  -8   0  14        7.91      -12.82     12.82 o
  -7   0  14        0.01       -2.01     13.76 o
  -6   0  14       86.45      114.74     27.69 o
  -5   0  14        1.31       -0.98      7.13 o
  -4   0  14        0.58        6.42      5.85 o
  -3   0  14      264.60      277.17     11.90 o
  -2   0  14        1.88       -4.80      4.80 o
  -1   0  14      103.35      117.52     13.76 o
   0   0  14       15.70       17.95      7.09 o
   1   0  14      102.87      139.03     14.69 o
   2   0  14       19.29       30.89      7.82 o
   3   0  14        6.60       20.80      7.71 o
   4   0  14       82.10       88.06     14.74 o
  -8   1  14        3.64       -6.78     13.33 o
  -7   1  14        9.43        0.36     13.33 o
  -6   1  14       17.63       16.89     13.39 o
  -5   1  14       12.65       14.42      7.70 o
  -4   1  14        8.78       10.05      5.69 o
  -3   1  14       84.32       80.38      8.10 o
  -2   1  14        0.44       -3.02      5.01 o
  -1   1  14        5.11        4.71      9.83 o
   0   1  14      129.15      147.30     20.04 o
   1   1  14       30.82       36.06      7.74 o
   2   1  14       17.55       18.37      7.19 o
   3   1  14       30.51       27.83      8.13 o
   4   1  14        2.07       -0.02     11.82 o
  -8   2  14        3.06       15.68     14.81 o
  -7   2  14       40.72       65.04     17.09 o
  -6   2  14        4.60        3.90      7.97 o
  -5   2  14      109.31      104.15     13.48 o
  -4   2  14       10.61       13.97      5.90 o
  -3   2  14       51.41       37.73      6.90 o
  -2   2  14       40.17       36.77      6.82 o
  -1   2  14        0.59        2.37      5.33 o
   0   2  14       12.51       11.56      8.27 o
   1   2  14       16.81       20.46     10.39 o
   2   2  14        8.71       14.45      6.80 o
   3   2  14        6.92       11.05      7.08 o
   4   2  14        1.93        5.18     11.57 o
  -8   3  14       17.84       -2.46     14.85 o
  -7   3  14        1.80       -8.43     12.49 o
  -6   3  14        5.37        6.79      8.09 o
  -5   3  14       39.09       45.72      7.38 o
  -4   3  14       10.67        7.30      8.01 o
  -3   3  14       20.76       20.64      6.30 o
  -2   3  14        3.48        0.75      5.43 o
  -1   3  14       80.41       87.13      9.22 o
   0   3  14        4.31        6.09      6.47 o
   1   3  14        2.98        1.52      6.25 o
   2   3  14       18.26        7.95      8.83 o
   3   3  14        0.95       -2.11      7.27 o
   4   3  14        1.52       -1.37      7.81 o
  -8   4  14       13.40      -13.12     13.12 o
  -7   4  14       20.89       18.78     14.20 o
  -6   4  14       14.33        6.52     15.25 o
  -5   4  14       44.82       58.00      7.88 o
  -4   4  14       32.38       37.31     10.05 o
  -3   4  14       22.72       15.92      5.95 o
  -2   4  14       70.40       71.79     10.79 o
  -1   4  14       37.96       50.75      8.95 o
   0   4  14        0.22        2.26      5.89 o
   1   4  14       10.82       12.90      6.70 o
   2   4  14       12.82       14.97      6.61 o
   3   4  14       27.12       20.10      7.50 o
   4   4  14       10.24       16.56      7.97 o
  -8   5  14       10.27      -13.19     13.19 o
  -7   5  14        6.51       -1.08     13.47 o
  -6   5  14       10.74        2.91     10.17 o
  -5   5  14       16.34       16.28      6.57 o
  -4   5  14       48.86       55.06      7.55 o
  -3   5  14       26.21       15.67      6.10 o
  -2   5  14       60.48       52.91      7.17 o
  -1   5  14      101.55      113.38      8.65 o
   0   5  14       28.18       24.62      7.08 o
   1   5  14       35.44       35.98      7.61 o
   2   5  14        6.33        4.74      6.68 o
   3   5  14       15.54       18.05      7.27 o
   4   5  14        5.72       -1.14      8.85 o
  -7   6  14        0.46        2.05     11.92 o
  -6   6  14        0.29       -0.78      6.50 o
  -5   6  14        0.85        0.57      6.20 o
  -4   6  14       50.19       54.79      7.85 o
  -3   6  14       22.29       24.26      7.52 o
  -2   6  14       18.01       13.47      6.03 o
  -1   6  14        4.32       -5.24      5.24 o
   0   6  14       11.12        1.33      6.45 o
   1   6  14       11.30       23.71      9.87 o
   2   6  14        6.38        6.45      6.55 o
   3   6  14       17.10        5.49      8.98 o
  -7   7  14        2.31       -3.19      7.19 o
  -6   7  14        1.07       -1.07      6.47 o
  -5   7  14        3.62       -7.30      7.30 o
  -4   7  14       24.75       13.34      6.65 o
  -3   7  14       16.66       14.56      6.46 o
  -2   7  14       14.00       11.94      5.85 o
  -1   7  14        0.13       -5.29      8.25 o
   0   7  14       69.65       77.08      9.23 o
   1   7  14        6.08       18.84      6.94 o
   2   7  14        4.17       17.15      6.76 o
   3   7  14        0.83        2.55     11.62 o
  -7   8  14        0.23       11.75      7.70 o
  -6   8  14        0.15       -6.52      6.52 o
  -5   8  14        7.43       13.96      7.05 o
  -4   8  14        4.02       11.36      8.35 o
  -3   8  14       43.07       32.78      7.09 o
  -2   8  14        7.27        6.09      7.14 o
  -1   8  14        1.08       -3.66      6.23 o
   0   8  14       21.30       23.77      8.14 o
   1   8  14       21.76       24.35      7.40 o
   2   8  14        7.37       14.85      9.78 o
   3   8  14        4.97        1.38      6.47 o
  -6   9  14        1.17       -5.38      6.91 o
  -5   9  14        6.73        5.12      6.82 o
  -4   9  14        2.47       -2.54      5.58 o
  -3   9  14       26.72       32.17      8.12 o
  -2   9  14       74.70       78.48      9.64 o
  -1   9  14       29.84       29.88      7.79 o
   0   9  14       32.82       37.71      7.80 o
   1   9  14       19.07       14.01      6.76 o
   2   9  14        4.19       -3.46      6.12 o
  -6  10  14       14.24       15.06      9.01 o
  -5  10  14        0.68        3.03      6.98 o
  -4  10  14        2.03        1.54      5.73 o
  -3  10  14       20.06       23.40      6.15 o
  -2  10  14       31.96       23.91      6.65 o
  -1  10  14       23.62       14.74     11.63 o
   0  10  14        4.46       15.60      6.58 o
   1  10  14       13.44       23.43     12.19 o
  -5  11  14        0.78        4.67      7.11 o
  -4  11  14        3.80        6.86      6.71 o
  -3  11  14        1.57       14.17      6.66 o
  -2  11  14       47.64       44.91      6.75 o
  -1  11  14        2.82        4.25      5.66 o
   0  11  14        4.56       21.06      6.01 o
   1  11  14        3.30       10.87      5.63 o
  -4  12  14        4.09        0.88      7.22 o
  -3  12  14       14.56       20.69      6.56 o
  -2  12  14        8.21       10.87      5.61 o
  -1  12  14        3.30       -4.12      6.32 o
  -3 -11  15        0.37       -3.37      8.46 o
  -2 -11  15        1.98        2.25      8.42 o
  -4 -10  15       37.55       35.96     13.89 o
  -3 -10  15        5.50        0.72      8.23 o
  -2 -10  15       14.90       11.45      9.34 o
  -1 -10  15       20.61       27.78      9.52 o
   0 -10  15       19.11       22.57     12.83 o
  -5  -9  15       11.90        8.95      8.70 o
  -4  -9  15       26.89       41.78     10.17 o
  -3  -9  15       10.15        9.58      8.26 o
  -2  -9  15       18.08       18.64     10.55 o
  -1  -9  15       32.68       20.88      9.13 o
   0  -9  15        3.04        6.15     12.32 o
   1  -9  15       11.76       27.95     12.82 o
  -6  -8  15        1.81        7.14      8.86 o
  -5  -8  15       13.68       25.65      9.02 o
  -4  -8  15       16.04        6.09     14.13 o
  -3  -8  15        5.29       -6.85      6.85 o
  -2  -8  15        0.16       -0.69      7.84 o
  -1  -8  15       15.23       17.24      8.72 o
   0  -8  15        9.42       14.31     11.78 o
   1  -8  15       35.25       33.31     13.69 o
  -6  -7  15        0.37        0.59      8.29 o
  -5  -7  15       23.12       17.49     11.95 o
  -4  -7  15        9.02       23.42      8.69 o
  -3  -7  15        5.12       -4.82      7.38 o
  -2  -7  15       23.76       16.56     17.21 o
  -1  -7  15        0.20        3.86      7.92 o
   0  -7  15        0.23       19.01     11.83 o
   1  -7  15       18.80       10.98     11.66 o
   2  -7  15        3.51        4.59     12.09 o
  -7  -6  15        5.13        6.18     12.92 o
  -6  -6  15        8.34        8.72      8.55 o
  -5  -6  15        8.55       -3.20      7.50 o
  -4  -6  15       13.48        6.67      7.86 o
  -3  -6  15       20.58       27.49     10.95 o
  -2  -6  15        1.01        6.70      7.62 o
  -1  -6  15        9.27       32.35      8.89 o
   0  -6  15       20.33       25.58     12.73 o
   1  -6  15        5.55       17.31      9.00 o
   2  -6  15        4.55       -0.30      7.85 o
  -7  -5  15        1.16       -9.30     12.00 o
  -6  -5  15        6.36       -1.17      7.67 o
  -5  -5  15        0.07        2.15      7.62 o
  -4  -5  15       18.12       14.23      8.16 o
  -3  -5  15        9.98        0.89     10.79 o
  -2  -5  15       20.94       27.15      8.28 o
  -1  -5  15       96.30      111.81      9.58 o
   0  -5  15       15.47       21.26      8.39 o
   1  -5  15        1.86        4.89      7.51 o
   2  -5  15        0.38        0.20      7.69 o
   3  -5  15        4.81        3.81     11.65 o
  -7  -4  15        8.21        0.39     12.69 o
  -6  -4  15       17.86       17.77      8.35 o
  -5  -4  15        2.83       -4.15      7.62 o
  -4  -4  15       66.15       52.01      9.69 o
  -3  -4  15       27.26       19.76      8.19 o
  -2  -4  15        3.12        0.20      6.01 o
  -1  -4  15        4.83        9.29      6.13 o
   0  -4  15      108.89      121.27     11.94 o
   1  -4  15       17.06       20.51      7.95 o
   2  -4  15        4.30       10.82     12.95 o
   3  -4  15       17.22       13.75      9.02 o
  -8  -3  15        0.69       -5.09     13.92 o
  -7  -3  15        6.21        3.49     13.09 o
  -6  -3  15       15.25       10.48      8.18 o
  -5  -3  15       15.97        4.64      7.97 o
  -4  -3  15       45.21       29.08     13.32 o
  -3  -3  15       18.17       17.80      6.43 o
  -2  -3  15        2.01        0.85      5.75 o
  -1  -3  15       25.61       15.27      6.08 o
   0  -3  15       24.16       15.78     16.32 o
   1  -3  15       29.97       25.97     10.05 o
   2  -3  15       23.35       22.69     16.08 o
   3  -3  15        0.47        2.45      7.87 o
  -8  -2  15        2.74        3.08     14.06 o
  -7  -2  15        0.80       14.73     13.56 o
  -6  -2  15       10.65       18.19      8.48 o
  -5  -2  15       21.03       28.89      8.76 o
  -4  -2  15       48.92       49.82      8.26 o
  -3  -2  15        7.52        0.67      5.73 o
  -2  -2  15        9.54       18.81      6.37 o
  -1  -2  15        1.01        2.62      7.38 o
   0  -2  15       28.37       18.83     12.52 o
   1  -2  15       31.99       19.31     18.50 o
   2  -2  15       25.00       13.39      7.91 o
   3  -2  15        1.42       -7.03      7.03 o
  -8  -1  15        2.61       -8.62     13.13 o
  -7  -1  15        9.23       -7.83     12.06 o
  -6  -1  15       23.02       19.33      8.83 o
  -5  -1  15       12.52       17.65      8.49 o
  -4  -1  15       19.91       23.68      8.43 o
  -3  -1  15       16.63       15.99      6.25 o
  -2  -1  15       96.71       89.43      9.31 o
  -1  -1  15        3.43        3.75      5.76 o
   0  -1  15        9.47       11.46      7.47 o
   1  -1  15       20.25       19.86      9.43 o
   2  -1  15       17.01       24.03      8.01 o
   3  -1  15        1.39       -2.93      7.22 o
  -8   0  15       74.24       67.77     18.01 o
  -7   0  15        0.10        1.19     13.42 o
  -6   0  15       72.17       79.76     18.36 o
  -5   0  15        6.75        9.45      6.51 o
  -4   0  15       13.88        5.03      6.06 o
  -3   0  15       63.04       61.30      7.80 o
  -2   0  15        1.91        1.67      5.63 o
  -1   0  15       77.24       81.87      8.13 o
   0   0  15        5.58        0.47      6.83 o
   1   0  15        0.02       -2.36      6.74 o
   2   0  15       22.30       24.01      8.04 o
   3   0  15        0.02       -2.13      7.16 o
  -8   1  15        2.67       -9.47     14.65 o
  -7   1  15        9.29      -13.01     13.01 o
  -6   1  15       22.76        0.13     13.36 o
  -5   1  15       12.08       19.25      6.98 o
  -4   1  15       19.95       12.94      6.40 o
  -3   1  15       16.47        4.52      5.88 o
  -2   1  15       96.68      104.88     11.39 o
  -1   1  15        3.11       -0.69      5.72 o
   0   1  15        9.37        6.02      7.19 o
   1   1  15       18.97       18.04      7.49 o
   2   1  15       16.71       31.25      8.48 o
   3   1  15        1.37        7.98      7.70 o
  -8   2  15        2.74       -6.31     15.35 o
  -7   2  15        0.77        2.23     14.10 o
  -6   2  15       10.82       -4.58      8.24 o
  -5   2  15       21.42       20.85      6.87 o
  -4   2  15       48.22       60.26      9.10 o
  -3   2  15        7.65        5.53      5.96 o
  -2   2  15        9.48        5.72      7.03 o
  -1   2  15        1.14        5.21      5.88 o
   0   2  15       28.15       28.70      8.00 o
   1   2  15       32.97       26.20      7.55 o
   2   2  15       25.69       40.92      8.51 o
   3   2  15        1.36        7.10      7.22 o
  -8   3  15        0.58      -13.69     13.69 o
  -7   3  15        6.08        1.51     13.32 o
  -6   3  15       14.99       24.07     12.90 o
  -5   3  15       16.00       23.15     14.11 o
  -4   3  15       46.33       53.27      7.60 o
  -3   3  15       18.69       14.90      6.38 o
  -2   3  15        2.06        8.67      6.15 o
  -1   3  15       25.95       16.69      7.65 o
   0   3  15       24.72       38.06      8.68 o
   1   3  15       29.86       31.73      7.99 o
   2   3  15       23.05       42.85      8.59 o
   3   3  15        0.54       11.16      8.11 o
  -7   4  15        8.28      -12.26     12.74 o
  -6   4  15       18.30        5.90      8.83 o
  -5   4  15        2.68       -1.04      6.12 o
  -4   4  15       65.42       74.95      8.35 o
  -3   4  15       26.53       25.89      6.82 o
  -2   4  15        3.12        6.56      7.89 o
  -1   4  15        4.61        3.91      6.91 o
   0   4  15      108.37      123.41     11.22 o
   1   4  15       16.63       23.57      7.74 o
   2   4  15        4.45        4.42      6.87 o
   3   4  15       17.01       14.13      7.68 o
  -7   5  15        1.10      -13.46     13.46 o
  -6   5  15        5.95        8.62     13.96 o
  -5   5  15        0.04       -7.18     14.14 o
  -4   5  15       17.77       17.99      6.97 o
  -3   5  15       10.89       17.68     10.50 o
  -2   5  15       20.78       21.27      6.49 o
  -1   5  15       96.05      102.93     10.40 o
   0   5  15       15.21       24.16      7.69 o
   1   5  15        1.87        2.42      7.11 o
   2   5  15        0.29       -0.18      6.75 o
   3   5  15        4.98       -6.77      6.81 o
  -7   6  15        5.14       -4.62      9.44 o
  -6   6  15        8.66        3.05      9.12 o
  -5   6  15        8.64        6.09      6.95 o
  -4   6  15       14.09       23.01      7.21 o
  -3   6  15       20.32       13.91      6.64 o
  -2   6  15        1.12        4.50      6.29 o
  -1   6  15        9.59       15.84      7.48 o
   0   6  15       20.59       16.57      7.80 o
   1   6  15        5.89        9.20      7.26 o
   2   6  15        4.92        8.04      8.21 o
  -6   7  15        0.37        3.61      9.29 o
  -5   7  15       23.29       20.84      9.28 o
  -4   7  15        9.10       -0.79      6.58 o
  -3   7  15        4.96       13.90      6.89 o
  -2   7  15       23.72       23.16      7.72 o
  -1   7  15        0.19       -6.45      6.45 o
   0   7  15        0.20       -0.35      7.11 o
   1   7  15       18.45       23.23      8.01 o
   2   7  15        3.32       -2.93      6.70 o
  -6   8  15        1.60        1.56      7.38 o
  -5   8  15       13.27       -0.84      6.96 o
  -4   8  15       15.72       18.26      7.35 o
  -3   8  15        5.62       -2.12      6.49 o
  -2   8  15        0.17       -0.70      6.09 o
  -1   8  15       15.08       21.14      7.86 o
   0   8  15        9.31        6.02      7.27 o
   1   8  15       35.18       59.33      9.42 o
  -5   9  15       12.03        4.05      8.72 o
  -4   9  15       26.74       31.84      7.36 o
  -3   9  15       10.16        4.87      6.70 o
  -2   9  15       18.33       10.75      6.80 o
  -1   9  15       32.65       28.76     13.76 o
   0   9  15        3.07       -4.75      6.62 o
   1   9  15       11.83       19.20     14.41 o
  -5  10  15        3.87        0.84     10.66 o
  -4  10  15       38.02       44.14      7.37 o
  -3  10  15        5.43        5.81      6.14 o
  -2  10  15       14.81        5.93      6.72 o
  -1  10  15       20.57       18.58      7.87 o
   0  10  15       19.08       19.23      7.30 o
  -3  11  15        0.42       -0.58      5.87 o
  -2  11  15        1.99       -1.54      5.68 o
  -1  11  15        6.77       10.31      9.07 o
  -4  -9  16        8.51       -8.46     12.57 o
  -3  -9  16       38.34       55.56     11.06 o
  -2  -9  16       11.27       22.41      9.31 o
  -1  -9  16        2.65       13.73     11.50 o
  -5  -8  16       10.40       10.33      9.28 o
  -4  -8  16        0.30        4.15     18.16 o
  -3  -8  16        2.98       13.40      9.00 o
  -2  -8  16        0.14        1.04      8.18 o
  -1  -8  16        8.67        3.12      8.26 o
   0  -8  16        8.11       19.81     13.00 o
  -5  -7  16       20.75       28.33      9.98 o
  -4  -7  16       19.14       28.06      9.38 o
  -3  -7  16        5.12       -3.00      7.58 o
  -2  -7  16       29.82       19.36      9.28 o
  -1  -7  16       10.65        8.03     14.21 o
   0  -7  16       30.22       27.43     13.73 o
  -6  -6  16        4.21        6.01      9.01 o
  -5  -6  16       20.44       20.85     18.22 o
  -4  -6  16       23.49       31.17      9.67 o
  -3  -6  16        7.74       10.80      8.62 o
  -2  -6  16       11.16        8.42      8.64 o
  -1  -6  16       65.41       79.40     22.56 o
   0  -6  16        5.76       16.17     12.62 o
   1  -6  16       13.18       20.12     12.80 o
  -6  -5  16       19.00       25.44      9.19 o
  -5  -5  16        8.44       28.98     10.76 o
  -4  -5  16       46.81       64.38     17.16 o
  -3  -5  16       44.53       48.88     18.99 o
  -2  -5  16        0.43       -5.97     12.98 o
  -1  -5  16        8.57        3.81      6.91 o
   0  -5  16        1.07       -2.58      7.96 o
   1  -5  16       15.42       24.55      8.93 o
  -7  -4  16        9.99      -11.75     11.75 o
  -6  -4  16        6.55        7.92      8.67 o
  -5  -4  16        2.09        7.80      8.62 o
  -4  -4  16        2.10        0.89      8.00 o
  -3  -4  16        6.29        2.41      7.70 o
  -2  -4  16       37.90       28.50      7.30 o
  -1  -4  16       30.54       50.55     14.87 o
   0  -4  16       12.69       31.86     10.31 o
   1  -4  16       21.78       13.25      8.47 o
   2  -4  16        3.79       12.26      8.84 o
  -7  -3  16        5.91       -3.65     13.37 o
  -6  -3  16       13.20       12.64     18.16 o
  -5  -3  16        7.72        7.92      8.50 o
  -4  -3  16        6.57       -2.26     16.59 o
  -3  -3  16       38.84       28.73      8.66 o
  -2  -3  16       18.68       26.91      8.11 o
  -1  -3  16        0.22       16.62      8.21 o
   0  -3  16       32.86       25.26      8.64 o
   1  -3  16        6.98       15.75      8.01 o
   2  -3  16        1.58        1.89     12.02 o
  -7  -2  16        3.17      -11.79     11.79 o
  -6  -2  16        3.07        2.14      8.37 o
  -5  -2  16       14.97        5.55      8.81 o
  -4  -2  16       14.24       17.28      7.16 o
  -3  -2  16        3.32        0.43      6.23 o
  -2  -2  16        3.53        3.70      6.43 o
  -1  -2  16       41.56       41.66      9.29 o
   0  -2  16       19.38       24.83      8.83 o
   1  -2  16        1.28       13.86      7.99 o
   2  -2  16        8.15        4.70      7.89 o
  -7  -1  16        0.51       11.14     13.77 o
  -6  -1  16        1.12        1.34     19.15 o
  -5  -1  16       20.58       13.94     11.77 o
  -4  -1  16       48.01       70.32      8.72 o
  -3  -1  16        9.04        6.15      6.36 o
  -2  -1  16        0.04       -6.21      7.14 o
  -1  -1  16       13.91       12.87     12.26 o
   0  -1  16        3.85       14.53     10.99 o
   1  -1  16       10.85       18.46      8.17 o
   2  -1  16        4.04        5.86      7.78 o
  -7   0  16        0.25       -5.86     13.30 o
  -6   0  16        1.03       -3.11      8.71 o
  -5   0  16       17.11       17.32      7.24 o
  -4   0  16       13.18       19.27     10.40 o
  -3   0  16        2.37        6.25      6.27 o
  -2   0  16        0.05       -5.62      5.62 o
  -1   0  16      210.06      268.87     20.67 o
   0   0  16        0.60       -3.26      7.22 o
   1   0  16       20.53       24.14      8.47 o
   2   0  16        1.13       -0.94      7.30 o
  -7   1  16        0.55       -9.45     14.10 o
  -6   1  16        1.10      -13.29     13.29 o
  -5   1  16       20.75       15.42      7.00 o
  -4   1  16       47.92       57.46     11.27 o
  -3   1  16        9.01        4.79     11.07 o
  -2   1  16        0.10       -5.65      5.65 o
  -1   1  16       13.81       28.27      8.67 o
   0   1  16        3.67        3.05      9.38 o
   1   1  16       11.11       16.39     11.17 o
   2   1  16        4.25        9.50      8.70 o
  -7   2  16        3.00      -13.65     13.91 o
  -6   2  16        3.04       -9.13     13.78 o
  -5   2  16       14.95        8.91     10.24 o
  -4   2  16       14.32       21.02      7.12 o
  -3   2  16        3.57        2.47     10.40 o
  -2   2  16        3.59       -0.81      6.26 o
  -1   2  16       41.45       49.48     16.54 o
   0   2  16       19.25       29.46     11.98 o
   1   2  16        1.14        3.84      7.35 o
   2   2  16        8.04        3.61      7.42 o
  -7   3  16        5.94      -12.93     12.93 o
  -6   3  16       13.29       19.97      9.80 o
  -5   3  16        7.69       18.94      7.83 o
  -4   3  16        6.43        8.27      6.70 o
  -3   3  16       38.49       31.12      7.20 o
  -2   3  16       18.58       15.61      6.77 o
  -1   3  16        0.19        5.56      7.66 o
   0   3  16       33.51       35.77      8.99 o
   1   3  16        6.63        5.39      7.77 o
   2   3  16        1.53        6.40      7.54 o
  -7   4  16        9.94       17.22     16.23 o
  -6   4  16        6.33        0.22      8.79 o
  -5   4  16        2.00        3.17      6.83 o
  -4   4  16        1.98       -0.87      6.66 o
  -3   4  16        6.36        9.38      6.73 o
  -2   4  16       37.90       34.06      7.46 o
  -1   4  16       30.56       42.76      9.15 o
   0   4  16       12.28       17.57      8.21 o
   1   4  16       22.41       26.71     15.89 o
   2   4  16        3.81       -7.02      7.07 o
  -6   5  16       19.08        8.68      9.32 o
  -5   5  16        8.67        2.39      7.01 o
  -4   5  16       47.07       44.26     10.07 o
  -3   5  16       44.60       59.68      8.51 o
  -2   5  16        0.38       -6.14      6.14 o
  -1   5  16        8.65       11.80      7.92 o
   0   5  16        1.09       11.75      7.84 o
   1   5  16       15.12       18.54      7.97 o
  -6   6  16        4.22       10.21      9.54 o
  -5   6  16       20.17       23.47     10.01 o
  -4   6  16       23.38       46.29     11.74 o
  -3   6  16        7.59       10.18      7.07 o
  -2   6  16       11.11        0.65      6.65 o
  -1   6  16       65.15       69.86     10.23 o
   0   6  16        6.00        8.61      9.92 o
   1   6  16       13.23        8.83      7.62 o
  -5   7  16       20.74       12.90      9.38 o
  -4   7  16       19.02       25.11     10.12 o
  -3   7  16        5.18        1.89      7.09 o
  -2   7  16       29.83       24.56     12.78 o
  -1   7  16       10.69       14.73      7.89 o
   0   7  16       30.09       29.04      8.46 o
   1   7  16        0.99       16.19     10.27 o
  -5   8  16       10.52       13.77      7.66 o
  -4   8  16        0.32       -4.00      7.10 o
  -3   8  16        3.11       -6.90      6.90 o
  -2   8  16        0.16       -9.08      9.08 o
  -1   8  16        8.65       12.36      9.88 o
   0   8  16        8.00        7.60      7.75 o
  -4   9  16        8.72       12.56      6.74 o
  -3   9  16       38.17       33.67      8.21 o
  -2   9  16       11.23       12.68      8.07 o
  -1   9  16        2.54        4.67      7.70 o
  -3  -7  17        3.77        2.28     14.99 o
  -2  -7  17        5.82        2.49      8.55 o
  -4  -6  17       12.75        9.87     10.73 o
  -3  -6  17       15.08       18.80      9.60 o
  -2  -6  17        2.71        3.84      8.61 o
  -1  -6  17        2.00        4.63     12.67 o
  -5  -5  17        3.72        0.53      8.95 o
  -4  -5  17        6.83       16.04      9.69 o
  -3  -5  17        8.57       20.18     13.79 o
  -2  -5  17        8.82       -0.81      8.37 o
  -1  -5  17        5.53       -0.76     10.70 o
   0  -5  17        9.79       10.12     10.21 o
  -5  -4  17        8.11        8.82     10.58 o
  -4  -4  17        3.97       13.44      8.97 o
  -3  -4  17       16.99       14.64      9.23 o
  -2  -4  17       16.06       20.47     11.73 o
  -1  -4  17        6.82       14.14      9.13 o
   0  -4  17        1.96        4.15      8.58 o
  -6  -3  17        6.34       21.25      9.82 o
  -5  -3  17       44.55       32.56     14.86 o
  -4  -3  17        1.51       -0.13      8.71 o
  -3  -3  17        1.66      -12.00     14.82 o
  -2  -3  17       10.90        8.22      7.06 o
  -1  -3  17       36.10       28.14      9.56 o
   0  -3  17        3.76        7.38      8.79 o
  -6  -2  17        5.97        6.62     12.05 o
  -5  -2  17       42.14       71.14     24.15 o
  -4  -2  17        1.75       -3.90     11.09 o
  -3  -2  17       18.03       18.88     10.81 o
  -2  -2  17      132.76      156.56     11.42 o
  -1  -2  17       10.01       15.53      8.74 o
   0  -2  17       19.72       21.48      9.61 o
   1  -2  17        2.15       -5.60      9.66 o
  -6  -1  17        6.59       14.07      9.90 o
  -5  -1  17       23.33        8.65      9.52 o
  -4  -1  17       18.33       24.31      8.61 o
  -3  -1  17        2.20        0.11      7.14 o
  -2  -1  17        8.97       13.82      7.39 o
  -1  -1  17       15.85       30.39     10.82 o
   0  -1  17       21.39       16.85      8.77 o
   1  -1  17        1.89       -5.59      9.30 o
  -6   0  17        7.52        3.07      9.59 o
  -5   0  17        1.64       11.48      9.67 o
  -4   0  17        4.37        3.60      7.03 o
  -3   0  17        0.84       -2.32      6.72 o
  -2   0  17        0.52        3.35      7.26 o
  -1   0  17        3.06        7.04      8.26 o
   0   0  17       15.89       17.40      8.67 o
   1   0  17        0.28        3.11      7.88 o
  -6   1  17        6.48       11.45     16.04 o
  -5   1  17       23.46       27.80      8.25 o
  -4   1  17       18.57       17.38      7.41 o
  -3   1  17        2.25       -3.23      6.72 o
  -2   1  17        8.89       10.10      7.20 o
  -1   1  17       15.54       14.54      8.59 o
   0   1  17       20.85       25.45      8.48 o
   1   1  17        1.77       -6.06      7.58 o
  -6   2  17        6.04      -13.77     13.77 o
  -5   2  17       41.98       30.36     10.50 o
  -4   2  17        1.55       -0.35      6.87 o
  -3   2  17       17.93       10.75     11.16 o
  -2   2  17      132.81      136.58     10.95 o
  -1   2  17       10.29       11.55     10.71 o
   0   2  17       20.40       12.93      8.49 o
   1   2  17        2.35        5.88      8.45 o
  -6   3  17        6.36       -2.22     10.20 o
  -5   3  17       44.69       66.80     10.98 o
  -4   3  17        1.58        2.11      6.97 o
  -3   3  17        1.71       -0.52      6.79 o
  -2   3  17       10.96       21.77      9.17 o
  -1   3  17       36.05       35.62      9.42 o
   0   3  17        3.55       12.02     19.18 o
  -5   4  17        8.24       -2.43      8.45 o
  -4   4  17        3.98        0.88      7.22 o
  -3   4  17       16.92       20.08      7.57 o
  -2   4  17       16.10       32.96      9.62 o
  -1   4  17        6.83        6.05     14.50 o
   0   4  17        2.00       -0.39      8.15 o
  -5   5  17        3.30        0.34      7.58 o
  -4   5  17        6.85        1.63      7.33 o
  -3   5  17        8.62        2.52      7.01 o
  -2   5  17        8.68        8.31      8.12 o
  -1   5  17        5.49        2.66      7.96 o
   0   5  17        9.57       18.38      8.68 o
  -4   6  17       12.82        2.52      7.83 o
  -3   6  17       15.06       14.53      7.50 o
  -2   6  17        2.88       -7.69      7.69 o
  -1   6  17        2.11        7.08      8.21 o
  -3   7  17        3.78        8.23      7.64 o
  -2   7  17        5.79       11.26      8.34 o
  -3  -3  18        2.73       -5.04      8.64 o
  -2  -3  18        3.29       -1.14      8.50 o
  -4  -2  18       36.73       29.61     10.60 o
  -3  -2  18        8.35       24.75      7.93 o
  -2  -2  18       15.92       19.98      9.38 o
  -4  -1  18        6.89        4.01     12.06 o
  -3  -1  18        8.53        7.20      7.56 o
  -2  -1  18       16.17       12.16      9.04 o
  -1  -1  18        6.37        4.86      8.86 o
  -4   0  18        2.46        6.05      7.68 o
  -3   0  18       11.64       13.37      7.72 o
  -2   0  18        1.83       -7.93      7.93 o
  -1   0  18       16.71       22.74      9.46 o
  -4   1  18        6.97       -2.12      7.51 o
  -3   1  18        8.50        5.35      8.87 o
  -2   1  18       16.45       15.36      8.72 o
  -1   1  18        6.28        3.11      8.45 o
  -4   2  18       36.84       44.97      9.11 o
  -3   2  18        8.33        7.40      7.46 o
  -2   2  18       15.53       16.34      9.10 o
  -3   3  18        2.70       -4.33      7.22 o
  -2   3  18        3.50        9.86      8.64 o
 
